# Supplementary material for: Divergent evolutionary patterns of the MAPK cascade genes in Brassica rapa and plant phylogenetics
Source: Hortic Res. 2017 Dec 27;4:17079–. doi: 10.1038/hortres.2017.79 (PMC5744264; doi:10.1038/hortres.2017.79)
Supplement: Supplementary Tables [file hortres201779-s2.xls]

## Sheet: TableS.1
Table S1. Information for theMAPK cascade genes in Brassica rapa.
Gene	Protein	B. rapa locus	Sub-genome	Chromosome no.	Genome location Star	Genome location End	Intor number	Molecular weigh	Isoelectric Point	Duplications	ID Pfam	Domain	hmmsearch e-value
BrMAPK1	BrMAPK1	Bra037232	MF1	Br09	5483104	5485753	1	56252.1	8.6457	WGD or segmental	PF00069.23	Pkinase	5.7e-16
BrMAPK2	BrMAPK2	Bra037234	MF1	Br09	5480233	5481520	1	56329.9	9.6793	WGD or segmental	PF00069.23	Pkinase	3.4e-70
BrMAPK3	BrMAPK3	Bra039629	LF	Br07	1564937	1566427	1	64890.3	9.4097	WGD or segmental	PF00069.23	Pkinase	1.4e-69
BrMAPK4	BrMAPK4	Bra019955	MF2	Br06	3534491	3536123	1	61839.5	8.7578	WGD or segmental	PF00069.23	Pkinase	2.8e-71
BrMAPK5	BrMAPK5	Bra024886	LF	Br06	23038837	23041123	8	61953.9	9.5718	WGD or segmental	PF00069.23	Pkinase	4.3e-64
BrMAPK6	BrMAPK6	Bra004784	LF	Br05	1814778	1816787	5	64417.5	9.3211	WGD or segmental	PF00069.23	Pkinase	4e-73
BrMAPK7	BrMAPK7	Bra000955	MF2	Br03	14137586	14139467	0	55295.4	9.387	Tandem	PF00069.23	Pkinase	5.5e-70
BrMAPK8	BrMAPK8	Bra000326	LF	Br03	10570804	10572805	5	54659.8	9.6708	WGD or segmental	PF00069.23	Pkinase	8.4e-73
BrMAPK9	BrMAPK9	Bra026665	MF1	Br02	19483151	19489148	9	63743.5	9.1058	WGD or segmental	PF00069.23	Pkinase	5e-64
BrMAPK10	BrMAPK10	Bra035437	MF1	Br01	16120327	16121651	1	62744.5	9.6169	WGD or segmental	PF00069.23	Pkinase	4.5e-71
BrMAPK11	BrMAPK11	Bra039292	MF1	Br04	18849582	18851156	2	60237.6	9.0137	WGD or segmental	PF00069.23	Pkinase	2.1e-70
BrMAPK12	BrMAPK12	Bra017450	MF2	Br09	13638384	13640945	7	60858	5.8333	WGD or segmental	PF00069.23	Pkinase	7.5e-64
BrMAPK13	BrMAPK13	Bra000277	MF2	Br03	10313603	10316302	9	67536.7	7.9573	WGD or segmental	PF00069.23	Pkinase	2.2e-66
BrMAPK14	BrMAPK14	Bra004959	LF	Br05	2659421	2661290	4	63739.6	8.7889	WGD or segmental	PF00069.23	Pkinase	2.7e-64
BrMAPK15	BrMAPK15	Bra006490	MF1	Br03	3763743	3766243	8	55003.2	8.9019	WGD or segmental	PF00069.23	Pkinase	4.6e-67
BrMAPK16	BrMAPK16	Bra031597	MF2	Br09	37413195	37415138	4	65385.1	10.395	Dispersed	PF00069.23	Pkinase	5.5e-72
BrMAPK17	BrMAPK17	Bra003834	MF2	Br07	18550046	18553147	9	52377.2	8.9331	WGD or segmental	PF00069.23	Pkinase	3.3e-65
BrMAPK18	BrMAPK18	Bra022276	LF	Br03	10573995	10577000	1	71923.2	7.4409	Dispersed	PF00069.23	Pkinase	2.9e-68
BrMAPK19	BrMAPK19	Bra036394	LF	Br05	19405263	19408465	1	63137.2	9.8414	Dispersed	PF00069.23	Pkinase	4.8e-10
BrMAPK20	BrMAPK20	Bra035233	LF	Br07	4384329	4384963	5	58096.1	8.1366	Dispersed	PF00069.23	Pkinase	1.3e-72
BrMAPK21	BrMAPK21	Bra021573	MF1	Br09	16780517	16783279	2	57034.6	5.5037	WGD or segmental	PF00069.23	Pkinase	4.8e-67
BrMAPK22	BrMAPK22	Bra027317	LF	Br01	23585684	23588093	6	63464.4	9.0045	WGD or segmental	PF00069.23	Pkinase	4.2e-67
BrMAPK23	BrMAPK23	Bra025929	LF	Br05	21013326	21015683	5	74766.9	6.2137	WGD or segmental	PF00069.23	Pkinase	1.6e-65
BrMAPK24	BrMAPK24	Bra038281	LF	Br06	6657458	6660570	4	60589.4	9.7957	Dispersed	PF00069.23	Pkinase	5.6e-72
BrMAPK25	BrMAPK25	Bra039676	LF	Br06	11113842	11115396	4	56681.4	8.4622	WGD or segmental	PF00069.23	Pkinase	7.7e-66
BrMAPK26	BrMAPK26	Bra038128	MF2	Br06	597017	599698	7	58148.3	9.5283	WGD or segmental	PF00069.23	Pkinase	4.8e-66
BrMAPK27	BrMAPK27	Bra002201	LF	Br05	10397802	10400258	3	61800.4	7.4729	WGD or segmental	PF00069.23	Pkinase	2.5e-56
BrMAPK28	BrMAPK28	Bra004727	LF	Br10	11001328	11003790	4	83098.9	9.5332	WGD or segmental	PF00069.23	Pkinase	4.3e-48
BrMAPK29	BrMAPK29	Bra031017	MF2	Br05	1536334	1539005	4	55933.1	8.6259	WGD or segmental	PF00069.23	Pkinase	4.2e-46
BrMAPK30	BrMAPK30	Bra014528	MF1	Br09	34671624	34674343	4	63637.9	9.4751	Tandem	PF00069.23	Pkinase	1.2e-68
BrMAPK31	BrMAPK31	Bra014527	MF1	Br09	38648333	38651446	4	60390.2	9.8109	WGD or segmental	PF00069.23	Pkinase	1.1e-70
BrMAPK32	BrMAPK32	Bra007475	LF	Br08	18317378	18318267	4	59679.4	9.7379	WGD or segmental	PF00069.23	Pkinase	1.3e-67
BrMAPK33	BrMAPK33	Bra007476	LF	Br04	1239332	1241256	4	49812.3	6.5844	WGD or segmental	PF00069.23	Pkinase	3e-72
BrMAPK34	BrMAPK34	Bra003390	MF2	Br04	1229851	1231876	4	50286.2	9.2691	WGD or segmental	PF00069.23	Pkinase	3.5e-72
BrMKK1	BrMKK1	Bra003842	MF2	Br07	18596105	18597031	0	36594.8	8.99	WGD or segmental	PF00069.23	Pkinase	8.3e-60
BrMKK2	BrMKK2	Bra008099	MF1	Br02	12131478	12132398	0	34288.58	6.99	WGD or segmental	PF00069.23	Pkinase	2.2e-58
BrMKK3	BrMKK3	Bra006866	MF1	Br03	5405408	5407159	5	39744.51	5.94	WGD or segmental	PF00069.23	Pkinase	4.5e-62
BrMKK4	BrMKK4	Bra002806	LF	Br10	7542749	7544643	6	42076.1	7.96	WGD or segmental	PF00069.23	Pkinase	9.8e-64
BrMKK5	BrMKK5	Bra025576	LF	Br04	8102868	8105134	7	34437.5	7.03	WGD or segmental	PF00069.23	Pkinase	1.5e-58
BrMKK6	BrMKK6	Bra011137	LF	Br01	3717557	3719415	5	38658	5.75	Dispersed	PF00069.23	Pkinase	2.2e-71
BrMKK7	BrMKK7	Bra001818	LF	Br01	20043429	20044424	6	57560.4	5.48	Dispersed	PF00069.23	Pkinase	1.7e-67
BrMKK8	BrMKK8	Bra023894	MF1	Br03	26253371	26255588	0	34150.15	5.68	WGD or segmental	PF00069.23	Pkinase	4.2e-67
BrMKK9	BrMKK9	Bra019122	MF1	Br03	18649958	18653181	6	40235.8	5.86	WGD or segmental	PF00069.23	Pkinase	1e-67
BrMKK10	BrMKK10	Bra001817	MF2	Br08	1864560	1865627	1	37243.6	9.17	WGD or segmental	PF00069.23	Pkinase	3.1e-66
BrMKK11	BrMKK11	Bra014295	MF1	Br05	11249543	11250556	0	33905.26	7.57	WGD or segmental	PF00069.23	Pkinase	3.4e-64
BrMKK12	BrMKK12	Bra030430	MF2	Br09	20206224	20207150	0	36655.9	8.12	WGD or segmental	PF00069.23	Pkinase	5.8e-53
BrMKK13	BrMKK13	Bra023257	LF	Br05	24053857	24054783	0	39367.18	6.71	WGD or segmental	PF00069.23	Pkinase	4.3e-63
BrMKK14	BrMKK14	Bra020769	LF	Br03	18657981	18658973	0	39275.5	9.33	Tandem	PF00069.23	Pkinase	1.1e-67
BrRaf1	BrRaf1	Bra036661	MF1	Br09	6214634	6216147	2	46791.5	9.3655	WGD or segmental	PF07714.15	Pkinase_Tyr	3.4e-68
BrRaf2	BrRaf2	Bra027048	MF2	Br09	8324507	8326143	2	36251.2	7.8015	WGD or segmental	PF07714.15	Pkinase_Tyr	3.4e-68
BrRaf3	BrRaf3	Bra015343	LF	Br10	1906202	1907091	4	35358.9	7.2237	WGD or segmental	PF07714.15	Pkinase_Tyr	1e-46
BrRaf4	BrRaf4	Bra019692	LF	Br06	4949881	4953501	12	40097.3	8.8086	WGD or segmental	PF07714.15	Pkinase_Tyr	2e-63
BrRaf5	BrRaf5	Bra000612	MF1	Br03	12068930	12070765	5	35571	6.7131	Dispersed	PF07714.15	Pkinase_Tyr	1.3e-57
BrRaf6	BrRaf6	Bra000605	MF1	Br03	12036047	12038091	6	39990.4	8.4008	Dispersed	PF07714.15	Pkinase_Tyr	4.6e-63
BrRaf7	BrRaf7	Bra013363	LF	Br01	5214546	5216922	15	39605.7	8.3221	WGD or segmental	PF07714.15	Pkinase_Tyr	1.6e-55
BrRaf8	BrRaf8	Bra025286	LF	Br06	21317427	21319283	5	45826.7	7.4026	WGD or segmental	PF07714.15	Pkinase_Tyr	3.5e-53
BrRaf9	BrRaf9	Bra024020	MF1	Br03	28226065	28227381	1	38384.4	8.3056	WGD or segmental	PF07714.15	Pkinase_Tyr	2.9e-61
BrRaf10	BrRaf10	Bra027847	LF	Br09	9653103	9653934	1	36422.5	9.4427	Dispersed	PF07714.15	Pkinase_Tyr	4.3e-29
BrRaf11	BrRaf11	Bra011250	LF	Br01	3083202	3084520	1	27853	5.0624	WGD or segmental	PF07714.15	Pkinase_Tyr	1e-69
BrRaf12	BrRaf12	Bra023811	MF1	Br01	19322716	19324412	3	40086.2	8.5251	WGD or segmental	PF07714.15	Pkinase_Tyr	4.4e-60
BrRaf13	BrRaf13	Bra010247	MF2	Br08	12626526	12627829	1	37362.2	5.8602	WGD or segmental	PF07714.15	Pkinase_Tyr	2.6e-68
BrRaf14	BrRaf14	Bra033921	LF	Br05	16249054	16250930	5	38710.2	9.229	WGD or segmental	PF07714.15	Pkinase_Tyr	7.7e-59
BrRaf15	BrRaf15	Bra007860	LF	Br09	32800509	32801807	1	35569.9	6.6792	WGD or segmental	PF07714.15	Pkinase_Tyr	3.3e-69
BrRaf16	BrRaf16	Bra024497	MF2	Br06	16845944	16849047	18	27868.1	5.9383	WGD or segmental	PF07714.15	Pkinase_Tyr	7.2e-72
BrRaf17	BrRaf17	Bra039114	LF	Br05	25257752	25259824	5	22326.4	5.9588	Dispersed	PF07714.15	Pkinase_Tyr	3.3e-62
BrRaf18	BrRaf18	Bra026867	MF2	Br09	35793747	35796169	12	35779.1	7.3835	WGD or segmental	PF07714.15	Pkinase_Tyr	1.5e-66
BrRaf19	BrRaf19	Bra007408	LF	Br09	30562384	30567488	17	44117.8	8.2615	WGD or segmental	PF07714.15	Pkinase_Tyr	1.8e-61
BrRaf20	BrRaf20	Bra003392	MF2	Br07	16265593	16268405	11	30581.8	8.7874	WGD or segmental	PF07714.15	Pkinase_Tyr	2.3e-50
BrRaf21	BrRaf21	Bra010516	MF2	Br08	14172126	14175559	22	46316.1	5.7888	WGD or segmental	PF07714.15	Pkinase_Tyr	8e-73
BrRaf22	BrRaf22	Bra022820	MF2	Br03	7263260	7268289	16	42342.7	9.4381	WGD or segmental	PF07714.15	Pkinase_Tyr	3.3e-56
BrRaf23	BrRaf23	Bra003603	MF2	Br07	17297980	17302505	7	39593.5	7.0972	WGD or segmental	PF07714.15	Pkinase_Tyr	1.8e-61
BrRaf24	BrRaf24	Bra025563	LF	Br04	8200958	8202522	5	37314.2	8.4252	WGD or segmental	PF07714.15	Pkinase_Tyr	1.7e-56
BrRaf25	BrRaf25	Bra020982	MF2	Br08	9981393	9983941	12	40786.6	9.8212	WGD or segmental	PF07714.15	Pkinase_Tyr	9e-53
BrRaf26	BrRaf26	Bra028913	MF2	Br02	49903	51154	3	37374.3	7.8828	Dispersed	PF07714.15	Pkinase_Tyr	1.2e-57
BrRaf27	BrRaf27	Bra007418	LF	Br09	30602894	30608970	14	31389.8	9.2025	WGD or segmental	PF07714.15	Pkinase_Tyr	2.5e-54
BrRaf28	BrRaf28	Bra014553	MF1	Br04	1425221	1428280	14	36425.4	8.3138	WGD or segmental	PF07714.15	Pkinase_Tyr	4.9e-56
BrRaf29	BrRaf29	Bra005778	MF1	Br03	561986	567269	16	41728.7	5.5103	WGD or segmental	PF07714.15	Pkinase_Tyr	4.2e-73
BrRaf30	BrRaf30	Bra007480	LF	Br09	30929109	30931454	10	19031.6	8.155	WGD or segmental	PF07714.15	Pkinase_Tyr	8e-50
BrRaf31	BrRaf31	Bra023347	MF2	Br02	1915782	1920266	15	19909.7	5.1691	WGD or segmental	PF07714.15	Pkinase_Tyr	2.3e-67
BrRaf32	BrRaf32	Bra007738	LF	Br09	32176066	32177563	4	21520.5	7.0234	WGD or segmental	PF07714.15	Pkinase_Tyr	4.4e-62
BrRaf33	BrRaf33	Bra002078	LF	Br07	2019578	2022739	20	20975	5.4975	WGD or segmental	PF07714.15	Pkinase_Tyr	1.2e-71
BrRaf34	BrRaf34	Bra037258	MF1	Br09	5314805	5318302	17	18354.2	6.5026	WGD or segmental	PF07714.15	Pkinase_Tyr	5.5e-72
BrRaf35	BrRaf35	Bra006122	MF1	Br03	2102882	2108241	14	21031.2	6.5903	WGD or segmental	PF07714.15	Pkinase_Tyr	1.9e-66
BrRaf36	BrRaf36	Bra001205	MF2	Br03	15330467	15332422	12	26381.3	9.0103	WGD or segmental	PF07714.15	Pkinase_Tyr	6.2e-68
BrRaf37	BrRaf37	Bra040281	MF1	Br01	25664235	25668532	14	35117.9	8.6785	WGD or segmental	PF07714.15	Pkinase_Tyr	2.3e-67
BrRaf38	BrRaf38	Bra025927	LF	Br06	6667661	6672273	18	36405.1	6.1094	Dispersed	PF07714.15	Pkinase_Tyr	1.4e-68
BrRaf39	BrRaf39	Bra021744	MF1	Br04	14316309	14319741	9	27878.5	6.0425	WGD or segmental	PF07714.15	Pkinase_Tyr	5.9e-36
BrRaf40	BrRaf40	Bra003347	MF2	Br07	16009277	16013340	16	26516	5.8854	WGD or segmental	PF07714.15	Pkinase_Tyr	8.5e-52
BrRaf41	BrRaf41	Bra022866	MF2	Br03	7475113	7479098	14	18737.4	9.5655	WGD or segmental	PF07714.15	Pkinase_Tyr	4.4e-22
BrRaf42	BrRaf42	Bra021687	MF1	Br04	13961052	13965264	16	26642.1	10.0324	WGD or segmental	PF07714.15	Pkinase_Tyr	1.4e-62
BrRaf43	BrRaf43	Bra032102	MF1	Br04	11270763	11282619	16	25043.7	8.9662	WGD or segmental	PF07714.15	Pkinase_Tyr	4e-69
BrRaf44	BrRaf44	Bra010744	MF2	Br08	15438998	15442243	16	20069.1	5.3702	WGD or segmental	PF07714.15	Pkinase_Tyr	9.7e-75
BrRaf45	BrRaf45	Bra009514	LF	Br10	15831106	15835660	16	25659.3	9.0357	WGD or segmental	PF07714.15	Pkinase_Tyr	2.1e-22
BrRaf46	BrRaf46	Bra006738	MF2	Br03	4848275	4849950	2	25288	7.2474	WGD or segmental	PF07714.15	Pkinase_Tyr	1.6e-27
BrRaf47	BrRaf47	Bra037067	LF	Br05	9125864	9127368	14	29897.9	9.821	WGD or segmental	PF07714.15	Pkinase_Tyr	6.1e-62
BrRaf48	BrRaf48	Bra015976	LF	Br07	23261322	23265899	7	21494.5	4.9566	Dispersed	PF07714.15	Pkinase_Tyr	2.9e-60
BrRaf49	BrRaf49	Bra020343	MF2	Br02	5292070	5293755	2	19444.6	4.452	WGD or segmental	PF07714.15	Pkinase_Tyr	2.2e-67
BrRaf50	BrRaf50	Bra019338	MF2	Br03	24861185	24864615	20	30124	8.7808	Dispersed	PF07714.15	Pkinase_Tyr	2.9e-63
BrRaf51	BrRaf51	Bra040440	MF2	Br04	46531	48102	6	33195.5	8.8255	WGD or segmental	PF07714.15	Pkinase_Tyr	2.1e-64
BrRaf52	BrRaf52	Bra029593	LF	Br05	23829385	23834059	12	20205.9	9.5759	Tandem	PF07714.15	Pkinase_Tyr	3.2e-62
BrRaf53	BrRaf53	Bra006812	MF1	Br03	5150691	5154484	8	28610.1	6.2811	Dispersed	PF07714.15	Pkinase_Tyr	1.1e-63
BrRaf54	BrRaf54	Bra011897	MF2	Br01	27527	31132	16	19238.3	4.3882	WGD or segmental	PF07714.15	Pkinase_Tyr	1e-61
BrRaf55	BrRaf55	Bra022999	MF2	Br03	8165255	8170168	14	18154.6	8.0639	WGD or segmental	PF07714.15	Pkinase_Tyr	1.3e-73
BrRaf56	BrRaf56	Bra013806	LF	Br01	7857381	7861666	11	73667.6	6.1534	Dispersed	PF07714.15	Pkinase_Tyr	1.4e-60
BrRaf57	BrRaf57	Bra031639	MF2	Br09	37195685	37203078	20	95700.9	6.599	WGD or segmental	PF07714.15	Pkinase_Tyr	5.5e-64
BrRaf58	BrRaf58	Bra026072	MF2	Br06	5951820	5955929	7	66605.6	6.9737	WGD or segmental	PF07714.15	Pkinase_Tyr	6e-57
BrRaf59	BrRaf59	Bra015215	LF	Br07	3663305	3666820	16	87284.2	6.3749	Dispersed	PF07714.15	Pkinase_Tyr	3.4e-61
BrRaf60	BrRaf60	Bra021945	MF2	Br04	15412977	15418062	8	99650.3	5.9295	WGD or segmental	PF07714.15	Pkinase_Tyr	1.6e-64
BrRaf61	BrRaf61	Bra036141	MF2	Br09	2290928	2296080	11	103057	6.4176	WGD or segmental	PF07714.15	Pkinase_Tyr	9.8e-61
BrRaf62	BrRaf62	Bra007859	LF	Br09	32795593	32797760	1	129072	6.8534	WGD or segmental	PF07714.15	Pkinase_Tyr	1.4e-61
BrRaf63	BrRaf63	Bra005521	MF2	Br05	5991227	5994474	7	90148.1	6.3085	WGD or segmental	PF07714.15	Pkinase_Tyr	2.9e-67
BrRaf64	BrRaf64	Bra013245	MF2	Br03	19689592	19693215	6	72277.9	6.9538	Dispersed	PF07714.15	Pkinase_Tyr	4.6e-63
BrRaf65	BrRaf65	Bra002606	MF2	Br10	8650108	8651794	2	76720.9	7.794	WGD or segmental	PF07714.15	Pkinase_Tyr	1.5e-60
BrRaf66	BrRaf66	Bra035125	LF	Br07	25565511	25570075	7	67227.2	7.0904	WGD or segmental	PF07714.15	Pkinase_Tyr	4.8e-61
BrRaf67	BrRaf67	Bra026726	MF2	Br09	35169277	35173503	7	67217.7	6.6985	WGD or segmental	PF07714.15	Pkinase_Tyr	7.1e-61
BrRaf68	BrRaf68	Bra037152	MF2	Br09	4683884	4686033	5	57347.7	8.2014	WGD or segmental	PF07714.15	Pkinase_Tyr	2.7e-55
BrRaf69	BrRaf69	Bra012094	LF	Br07	12280946	12282603	5	68618.2	6.9408	WGD or segmental	PF07714.15	Pkinase_Tyr	1.6e-58
BrRaf70	BrRaf70	Bra029594	LF	Br05	23822287	23827762	18	67963.8	8.2489	WGD or segmental	PF07714.15	Pkinase_Tyr	4.5e-55
BrRaf71	BrRaf71	Bra040282	MF1	Br01	25656834	25660301	12	73978.8	7.3381	WGD or segmental	PF07714.15	Pkinase_Tyr	1.6e-65
BrRaf72	BrRaf72	Bra018183	LF	Br06	10588950	10590570	2	63742	5.6001	WGD or segmental	PF07714.15	Pkinase_Tyr	1.3e-50
BrMEKK1	BrMEKK1	Bra035552	MF2	Br02	6550481	6551776	0	67662.4	5.9842	Dispersed	PF00069.23	Pkinase	2e-60
BrMEKK2	BrMEKK2	Bra002933	MF2	Br10	6718583	6719908	0	120576	6.6626	WGD or segmental	PF00069.23	Pkinase	4.3e-57
BrMEKK3	BrMEKK3	Bra028991	LF	Br03	5759053	5760408	0	66969.6	7.7075	WGD or segmental	PF00069.23	Pkinase	1.5e-59
BrMEKK4	BrMEKK4	Bra010423	MF2	Br08	13676801	13678219	0	68778.7	8.5099	Dispersed	PF00069.23	Pkinase	1.2e-56
BrMEKK5	BrMEKK5	Bra026395	MF2	Br01	9358223	9359599	0	67733.2	6.0536	Dispersed	PF00069.23	Pkinase	4.8e-58
BrMEKK6	BrMEKK6	Bra015388	LF	Br10	1670618	1671631	0	24821.2	4.8279	Dispersed	PF00069.23	Pkinase	9.3e-59
BrMEKK7	BrMEKK7	Bra021794	MF2	Br04	14619189	14620262	0	43425.2	7.3138	WGD or segmental	PF00069.23	Pkinase	2.5e-56
BrMEKK8	BrMEKK8	Bra005599	LF	Br05	6455914	6457017	0	37658.4	5.0103	WGD or segmental	PF00069.23	Pkinase	2.4e-67
BrMEKK9	BrMEKK9	Bra022773	MF2	Br03	6991212	6991790	0	20031.3	7.965	WGD or segmental	PF00069.23	Pkinase	1.5e-57
BrMEKK10	BrMEKK10	Bra021603	LF	Br04	13451863	13457359	1	20909.7	4.8991	WGD or segmental	PF00069.23	Pkinase	1.7e-52
BrMEKK11	BrMEKK11	Bra015556	MF2	Br10	573442	574872	1	210520	7.0234	WGD or segmental	PF00069.23	Pkinase	5.1e-16
BrMEKK12	BrMEKK12	Bra011739	MF1	Br01	812149	813213	0	20968	5.2975	WGD or segmental	PF00069.23	Pkinase	1.7e-46
BrMEKK13	BrMEKK13	Bra036070	MF1	Br09	26565985	26567013	0	19654.3	6.38503	WGD or segmental	PF00069.23	Pkinase	1.2e-52
BrMEKK14	BrMEKK14	Bra030001	LF	Br01	15067043	15068062	0	22031.2	5.5903	WGD or segmental	PF00069.23	Pkinase	6.2e-52
BrMEKK15	BrMEKK15	Bra012131	LF	Br07	12079760	12080800	0	25241.3	8.8103	WGD or segmental	PF00069.23	Pkinase	5.2e-48
BrMEKK16	BrMEKK16	Bra013139	MF1	Br03	20262752	20265742	9	33117.2	8.2385	WGD or segmental	PF00069.23	Pkinase	6.5e-74
BrMEKK17	BrMEKK17	Bra027792	LF	Br09	6561268	6564739	11	36405.1	6.1094	WGD or segmental	PF00069.23	Pkinase	9.1e-69
BrMEKK18	BrMEKK18	Bra012110	LF	Br07	12178160	12181220	10	27878.5	6.0425	WGD or segmental	PF00069.23	Pkinase	5.4e-66
BrMEKK19	BrMEKK19	Bra018588	LF	Br06	3103816	3107716	15	26516	5.8854	WGD or segmental	PF00069.23	Pkinase	4.3e-60
BrMEKK20	BrMEKK20	Bra000647	MF1	Br03	12273119	12275540	7	17737.4	9.4255	WGD or segmental	PF00069.23	Pkinase	4.3e-68
BrMEKK21	BrMEKK21	Bra039693	LF	Br06	512097	514044	8	25842.3	9.0324	WGD or segmental	PF00069.23	Pkinase	1.2e-67
BrMEKK22	BrMEKK22	Bra037860	MF1	Br09	14966912	14969666	8	42653.4	6.2039	Dispersed	PF00069.23	Pkinase	3.9e-68
BrZIK1	BrZIK1	Bra036118	MF2	Br09	2394360	2396384	6	40998.5	4.4595	WGD or segmental	PF00069.23	Pkinase	4.9e-48
BrZIK2	BrZIK2	Bra009990	LF	Br06	19099038	19101064	6	40480.9	4.587	WGD or segmental	PF00069.23	Pkinase	6.4e-48
BrZIK3	BrZIK3	Bra001129	MF2	Br03	14908163	14911891	6	40592.1	5.3744	WGD or segmental	PF00069.23	Pkinase	3.1e-49
BrZIK4	BrZIK4	Bra040414	MF1	ScBrffold000203	84892	87712	6	40346.1	6.2009	WGD or segmental	PF00069.23	Pkinase	5.5e-49
BrZIK5	BrZIK5	Bra039952	LF	Br05	16408636	16411168		40620.3	6.0351	WGD or segmental	PF00069.23	Pkinase	8.1e-50
BrZIK6	BrZIK6	Bra001867	MF2	Br03	19092345	19094567	6	41064.3	5.0945	WGD or segmental	PF00069.23	Pkinase	2.3e-50
BrZIK7	BrZIK7	Bra019537	MF2	Br06	13089129	13091528	6	41061.7	4.6518	Dispersed	PF00069.23	Pkinase	3.1e-52
BrZIK8	BrZIK8	Bra002897	LF	Br10	6954664	6955587	0	40869.4	4.5491	WGD or segmental	PF00069.23	Pkinase	1.6e-50
BrZIK9	BrZIK9	Bra035577	MF2	Br02	6424663	6425669	2	39386.4	4.6415	WGD or segmental	PF00069.23	Pkinase	6.1e-49
BrZIK10	BrZIK10	Bra028972	MF1	Br03	5664472	5665466	2	54042.6	7.9069	WGD or segmental	PF00069.23	Pkinase	9e-51
BrZIK11	BrZIK11	Bra029915	MF1	Br01	14305834	14306132	1	19121.7	5.646	Dispersed	PF00069.23	Pkinase	1.9e-46
BrZIK12	BrZIK12	Bra002658	LF	Br10	8427405	8429560	6	38898.3	5.8717	WGD or segmental	PF00069.23	Pkinase	1.1e-47
BrZIK13	BrZIK13	Bra020372	MF2	Br02	5422620	5424787	6	40219.1	6.3614	WGD or segmental	PF00069.23	Pkinase	2.2e-46
BrZIK14	BrZIK14	Bra036787	LF	Br09	27342898	27345510	4	52869.4	3.9691	Dispersed	PF00069.23	Pkinase	2.1e-49
BrZIK15	BrZIK15	Bra006771	MF1	Br03	4992694	4994680	4	40365.3	4.23415	WGD or segmental	PF00069.23	Pkinase	3.2e-47
BrZIK16	BrZIK16	Bra028518	MF1	Br07	14522597	14524631	6	53043.3	7.56069	Dispersed	PF00069.23	Pkinase	1.8e-50
BrZIK17	BrZIK17	Bra037565	MF1	Br01	21146266	21148634	6	13821.8	5.346	Dispersed	PF00069.23	Pkinase	9.5e-52
BrZIK18	BrZIK18	Bra001718	MF2	Br03	18048693	18056187	5	53459.2	5.9814	Dispersed	PF00069.23	Pkinase	1.3e-46

## Sheet: TableS.2
Table S2. Identification of homologous MAPK cascade genes between Arabidopsis thaliana and three subgenomes in Brassica rapa.
CCB	A. thaliana	B.rapa
		LF	MF1	MF2
D	ATMPK2		BrMAPK10
P	ATMPK5	BrMAPK20
J	ATMPK6	BrMAPK6		BrMAPK8
H	ATMPK7	BrMAPK3	BrMAPK1/BrMAPK2
O	ATMPK4
C	ATMPK18	BrMAPK25		BrMAPK26
U	ATMPK14
R	ATMPK16	BrMAPK27	BrMAPK15
A	ATMPK11
A	ATMPK13			BrMAPK16
M	ATMPK3	BrMAPK24
A	ATMPK8	BrMAPK23	Bra016567	BrMAPK29
N	ATMPK10	BrMAPK32/BrMAPK33	BrMAPK30/BrMAPK31	BrMAPK34
E	ATMPK15			BrMAPK17
F	ATMPK19	BrMAPK22	BrMAPK21
F	ATMPK9	Bra022248
K	ATMPK17	BrMAPK5	BrMAPK9	BrMAPK12
J	ATMPK20	BrMAPK28		BrMAPK13
J	ATMPK12	BrMAPK14	BrMAPK11	Bra000411
A	ATMPK1	BrMAPK7
U	ATMKK2	BrMKK6
S	ATMKK3	BrMKK5
C	ATMKK4		BrMKK11	BrMKK12
F	ATMKK5		BrMKK8	BrMKK10
A	ATMKK7
B	ATMKK10	BrMKK13
E	ATMKK9		BrMKK2	BrMKK1
U	ATMKK1		BrMKK9
Wb	ATMKK6	BrMKK4	BrMKK3
F	ATMKK8	BrMKK14
X	ATMEKK5	BrMEKK24		BrRaf71
C	ATMEKK3	BrMEKK28
F	ATMEKK7	Bra027424	BrMEKK28	BrMEKK2
A	ATMEKK13	BrMEKK17
P	ATMEKK8		BrMEKK27
C	ATMEKK2
F	ATMEKK12	BrMEKK25
M	ATMEKK20	BrMEKK19	BrMEKK20
X	ATMEKK19	BrMEKK21
U	ATMEKK21	BrMEKK18
P	ATMEKK11	BrMEKK6/Bra029431	BrMEKK25/Bra000759
F	ATMEKK6			BrMEKK1
P	ATMEKK10	BrMEKK29
P	ATMEKK9	BrMEKK29
A	ATMEKK18	BrMEKK12
U	ATMEKK16	BrMEKK11		BrMEKK10
A	ATMEKK1	BrMEKK26
Wb	ATMEKK15	BrMEKK8	BrMEKK9	BrMEKK7
D	ATMEKK4		BrMEKK23
J	ATMEKK14	Bra018344		BrMEKK15
J	ATMEKK17	Bra018228	BrMEKK13
N	ATRaf48		Bra040442
F	ATRaf39	BrRaf14	BrRaf12
E	ATRaf20	BrRaf66		BrRaf23
T	ATRaf26
A	ATRaf4	BrRaf38
R	ATRaf3		BrRaf35	BrRaf40
Wa	ATRaf10			BrRaf61
Wb	ATRaf33		BrRaf6
M	ATRaf42	BrRaf72
U	ATRaf27	BrRaf7		BrRaf25
U	ATRaf28	BrRaf11	BrRaf9	BrRaf13
S	ATRaf32	BrRaf24
F	ATRaf36			BrRaf64
M	ATRaf43	BrRaf72
N	ATRaf45
N	ATRaf44
R	ATRaf31			BrRaf26
Wb	ATRaf34		BrRaf5
X	ATRaf37	BrRaf69		BrRaf68
U	ATRaf30	BrZIK8		BrRaf44
D	ATRaf19		BrRaf1	BrRaf2
F	ATRaf7	BrRaf52/BrRaf70	BrRaf37/BrRaf71	BrRaf36
F	ATRaf8	BrRaf52/BrRaf70	BrRaf37/BrRaf71	BrRaf36
F	ATRaf9	BrRaf52/BrRaf70	BrRaf37/BrRaf71	BrRaf36
	ATRaf40
N	ATRaf15	BrRaf19		BrRaf31
N	ATRaf47	BrRaf27	BrRaf28
N	ATRaf46	BrRaf30		BrRaf20
U	ATRaf29			BrRaf21
Wb	ATRaf35		BrRaf53
A	ATRaf2			BrRaf57
A	ATRaf17	BrRaf4		BrRaf18
E	ATRaf11
E	ATRaf5	BrRaf48
F	ATRaf38	BrRaf17
U	ATRaf6	BrRaf56
H	ATRaf21	BrRaf33	BrRaf34	BrRaf16
I	ATRaf22	BrRaf62/Bra007857/BrRaf15	BrRaf43/Bra032100
J	ATRaf13		BrRaf42	BrRaf22
J	ATRaf23		BrRaf39	BrRaf41
J	ATRaf24		Bra021945	BrRaf55
	ATRaf14
J	ATRaf25
L	ATRaf41	BrRaf8
A	ATRaf16	BrRaf3
A	ATRaf18	Bra026049		BrRaf67
U	ATRaf12			BrRaf50
R	ATRaf1	BrRaf45	BrRaf29
Wb	ATZIK2	BrZIK12	BrZIK15	BrZIK13
M	ATZIK11		BrZIK11	BrZIK7
N	ATZIK1	BrZIK14
S	ATZIK6		BrZIK16
Q	ATZIK9	BrZIK2		BrZIK1
F	ATZIK5		BrZIK17	BrZIK18
D	ATZIK10
F	ATZIK4		BrZIK4	BrZIK3
Wb	ATZIK8	BrZIK8	BrZIK10	BrZIK9
F	ATZIK3	BrZIK5		BrZIK6
C	ATZIK7

## Sheet: TableS.3
Table S3: Ka/Ks calculation of the duplicated MAPK cascade gene pairs in Brassica rapa.
			Ka	Ks
	BrMAPK1	ATMAPK2	0.0603939	0.566757
	BrMAPK2	ATMAPK7	0.057945	0.575735
	BrMAPK3	ATMAPK14	0.0748146	0.335293
	BrMAPK4	ATMAPK1	0.273761	1.49369
	BrMAPK5	ATMAPK17	0.0411693	0.477778
	BrMAPK6	ATMAPK6	0.0419645	0.459085
	BrMAPK7	ATMAPK4	0.0572813	0.245503
	BrMAPK8	ATMAPK6	0.0329381	0.309074
	BrMAPK9	ATMAPK17	0.259796	1.29537
	BrMAPK10	ATMAPK2	0.0595	0.2014
	BrMAPK11	ATMAPK12	0.1137	0.0605
	BrMAPK12	ATMAPK17	0.1235	0.057
	BrMAPK13	ATMAPK20	0.119	0.0385
	BrMAPK14	ATMAPK12	0.0623	0.048
	BrMAPK15	ATMAPK16	0.0289	0.3381
MAPK	BrMAPK16	ATMAPK13	0.0476	0.8907
	BrMAPK17	ATMAPK15	0.0803	0.0224
	BrMAPK18	ATMAPK9	0.0236	0.3644
	BrMAPK19	ATMAPK11	0.0602	0.9369
	BrMAPK20	ATMAPK5	0.078	0.0139
	BrMAPK21	ATMAPK19	0.1894	0.0543
	BrMAPK22	ATMAPK19	0.1197	0.0396
	BrMAPK23	ATMAPK8	0.1891	0.0908
	BrMAPK24	ATMAPK3	0.1869	0.107
	BrMAPK25	ATMAPK18	0.0962	0.0515
	BrMAPK26	ATMAPK18	0.0922	0.0458
	BrMAPK27	ATMAPK16	0.1019	0.0537
	BrMAPK28	ATMAPK20	0.1929	0.1718
	BrMAPK29	ATMAPK8	0.1338	0.0638
	BrMAPK30	ATMAPK10	0.1151	0.0601
	BrMAPK31	ATMAPK10	0.1061	0.0636
	BrMAPK32	ATMAPK10	0.1061	0.0636
	BrMAPK33	ATMAPK10	0.0301	0.6909
	BrMAPK34	ATMAPK10	0.0575	0.4139
	BrMKK1	ATMKK9	0.0911	0.0526
	BrMKK2	ATMKK7	0.1123	0.0551
	BrMKK3	ATMKK6	0.0918	0.1184
	BrMKK4	ATMKK6	0.0768807	0.220517
	BrMKK5	ATMKK3	0.0653237	0.349496
	BrMKK6	ATMKK2	0.0428601	0.670216
MAPKK	BrMKK7	ATMKK5	0.027995	0.316777
	BrMKK8	ATMKK14	0.0704775	0.359361
	BrMKK9	ATMKK14	0.0971	0.1077
	BrMKK10	ATMKK5	0.03	0.7633
	BrMKK11	ATMKK4	0.0925	0.05
	BrMKK12	ATMKK5	0.1098	0.0377
	BrMKK13	ATMKK10	0.0897	0.0638
	BrMKK14	ATMKK8	0.098	0.0419
	BrRaf1	ATRaf19	0.223	0.0988
	BrRaf2	ATRaf19	0.2038	0.1254
	BrRaf3	ATRaf16	0.1209	0.0702
	BrRaf4	ATRaf17	0.1296	0.0762
	BrRaf5	ATRaf34	0.1609	0.0753
	BrRaf6	ATRaf33	0.0713997	0.453959
	BrRaf7	ATRaf27	0.0522228	0.455153
	BrRaf8	ATRaf41	0.15234	1.15315
	BrRaf9	ATRaf28	0.125169	1.30875
	BrRaf10	ATRaf19	0.0433091	0.430574
	BrRaf11	ATRaf28	0.0526127	0.448158
	BrRaf12	ATRaf39	0.0446368	0.482565
	BrRaf13	ATRaf28	0.0496017	0.353132
	BrRaf14	ATRaf39	0.0368573	0.440243
	BrRaf15	ATRaf22	0.0311117	0.334482
	BrRaf16	ATRaf21	0.0416797	0.415531
	BrRaf17	ATRaf38	0.0795058	0.82627
	BrRaf18	ATRaf17	0.0469303	0.351627
	BrRaf19	ATRaf28	0.020963	0.375379
	BrRaf20	ATRaf46	0.0646624	0.416517
	BrRaf21	ATRaf29	0.0960005	0.405021
	BrRaf22	ATRaf13	0.0775869	0.465797
	BrRaf23	ATRaf20	0.0272675	0.257942
	BrRaf24	ATRaf32	0.0244027	0.428248
	BrRaf25	ATRaf27	0.0715831	0.491787
	BrRaf26	ATRaf31	0.0507083	0.328796
	BrRaf27	ATRaf47	0.0184664	0.412881
	BrRaf28	ATRaf47	0.0460811	0.452924
	BrRaf29	ATRaf1	0.0440743	0.515378
	BrRaf30	ATRaf46	0.0393017	0.355934
	BrRaf31	ATRaf3	0.0346159	0.328765
	BrRaf32	ATRaf48	0.0762673	0.341114
	BrRaf33	ATRaf21	0.0812912	0.345362
	BrRaf34	ATRaf21	0.0650265	0.389247
	BrRaf35	ATRaf3	0.145144	0.704465
	BrRaf36	ATRaf8	0.0908615	0.382378
	BrRaf37	ATRaf9	0.0631563	0.496408
	BrRaf38	ATRaf4	0.027628	0.444401
	BrRaf39	ATRaf23	0.0685561	0.46319
	BrRaf40	ATRaf15	0.0432378	0.40909
	BrRaf41	ATRaf23	0.0429862	0.378543
MAPKKK	BrRaf42	ATRaf13	0.0294686	0.367115
	BrRaf43	ATRaf22	0.0407149	0.530435
	BrRaf44	ATRaf30	0.0448788	0.311432
	BrRaf45	ATRaf1	0.318811	1.17701
	BrRaf46	ATRaf36	0.0881098	0.367584
	BrRaf47	ATRaf26	0.09852	0.468921
	BrRaf48	ATRaf5	0.297609	0.320652
	BrRaf49	ATRaf36	0.0733703	0.427202
	BrRaf50	ATRaf12	0.0913176	0.312892
	BrRaf51	ATRaf48	0.0826596	0.273193
	BrRaf52	ATRaf7	0.10975	0.455787
	BrRaf53	ATRaf35	0.117944	0.429721
	BrRaf54	ATRaf30	0.108719	0.353799
	BrRaf55	ATRaf24	0.133172	0.421013
	BrRaf56	ATRaf6	0.0502447	0.420571
	BrRaf57	ATRaf2	0.0314555	0.321493
	BrRaf58	ATRaf18	0.0398352	0.363542
	BrRaf59	ATRaf30	0.0576782	0.411259
	BrRaf60	ATRaf24	0.0480031	0.354189
	BrRaf61	ATRaf11	0.032262	0.352815
	BrRaf62	ATRaf22	0.0398716	0.480094
	BrRaf63	ATRaf16	0.0447939	0.318414
	BrRaf64	ATRaf40	0.0305269	0.359841
	BrRaf65	ATRaf36	0.0760924	0.278527
	BrRaf66	ATRaf20	0.0738771	0.319296
	BrRaf67	ATRaf18	0.0972713	0.270411
	BrRaf68	ATRaf37	0.0738157	0.464027
	BrRaf69	ATRaf37	0.0719933	0.373885
	BrRaf70	ATRaf10	0.0598772	0.454425
	BrRaf71	ATRaf8	0.0603939	0.566757
	BrRaf72	ATRaf43	0.057945	0.575735
	BrMEKK1	ATMEKK15	0.0748146	0.335293
	BrMEKK2	ATMEKK15	0.273761	1.49369
	BrMEKK3	ATMEKK15	0.0411693	0.477778
	BrMEKK4	ATMEKK16	0.0419645	0.459085
	BrMEKK5	ATMEKK16	0.0572813	0.245503
	BrMEKK6	ATMEKK18	0.0329381	0.309074
	BrMEKK7	ATMEKK17	0.259796	1.29537
	BrMEKK8	ATMEKK17	0.0768807	0.220517
	BrMEKK9	ATMEKK14	0.0865554	0.315981
	BrMEKK10	ATMEKK14	0.0575776	0.393679
	BrMEKK11	ATMEKK13	0.0382205	0.287775
	BrMEKK12	ATMEKK11	0.117517	0.502954
	BrMEKK13	ATMEKK20	0.0562378	0.306159
	BrMEKK14	ATMEKK20	0.0946156	0.307917
	BrMEKK15	ATMEKK19	0.0535897	0.242557
	BrMEKK16	ATMEKK3	0.0647327	0.491547
	BrMEKK17	ATMEKK4	0.0509912	0.370842
	BrMEKK18	ATMEKK5	0.069934	0.28261
	BrMEKK19	ATMEKK1	0.0648386	0.381631
	BrMEKK20	ATMEKK7	0.292093	1.5311
	BrMEKK21	ATMEKK7	0.0801018	0.51132
	BrMEKK22	ATMEKK8	0.0269358	0.528735
	BrZIK1	ATZIK9	0.050622	0.481743
	BrZIK2	ATZIK9	0.144504	0.595512
	BrZIK3	ATZIK4	0.0387767	0.424716
	BrZIK4	ATZIK4	0.0498569	0.429192
	BrZIK5	ATZIK3	0.0136296	0.684146
	BrZIK6	ATZIK3	0.0205523	0.449256
	BrZIK7	ATZIK11	0.0754468	0.492488
	BrZIK8	ATZIK8	0.0642485	0.450608
	BrZIK9	ATZIK8	0.046692	0.425443
	BrZIK10	ATZIK8	0.023312	0.389044
	BrZIK11	ATZIK2	0.0700421	0.478876
	BrZIK12	ATZIK2	0.0472848	0.475349
	BrZIK13	ATZIK1	0.0334344	0.516035
	BrZIK14	ATZIK1	0.0252094	0.719829
	BrZIK15	ATZIK1	0.0227401	0.560643
	BrZIK16	ATZIK6	0.0230937	0.289885
	BrZIK17	ATZIK5	0.0431331	0.307732
	BrZIK18	ATZIK5	0.0230811	0.326892

## Sheet: TableS.4
Table S4: Information of MAPK cascade genes in 8 plants in this work.
	MAPK								MAPKK									MAPKKK
Amborella trichopoda							Amborella trichopoda									Amborella trichopoda
AhMAPK1	evm_27.model.AmTr_v1.0_scaffold00082.22						AmMKK1	evm_27.model.AmTr_v1.0_scaffold00056.131								AhMAPKK1	evm_27.model.AmTr_v1.0_scaffold00105.31
AhMAPK2	evm_27.model.AmTr_v1.0_scaffold01734.1						AmMKK2	evm_27.model.AmTr_v1.0_scaffold00083.35								AhMAPKK2	evm_27.model.AmTr_v1.0_scaffold00105.34
AhMAPK3	evm_27.model.AmTr_v1.0_scaffold01337.1						AmMKK3	evm_27.model.AmTr_v1.0_scaffold00146.45								AhMAPKK3	evm_27.model.AmTr_v1.0_scaffold00003.226
AhMAPK4	evm_27.model.AmTr_v1.0_scaffold00303.1						AmMKK4	evm_27.model.AmTr_v1.0_scaffold00176.2								AhMAPKK4	evm_27.model.AmTr_v1.0_scaffold00088.149
AhMAPK5	evm_27.model.AmTr_v1.0_scaffold00023.191						AmMKK5	evm_27.model.AmTr_v1.0_scaffold00011.128								AhMAPKK5	evm_27.model.AmTr_v1.0_scaffold00088.146
AhMAPK6	evm_27.model.AmTr_v1.0_scaffold00001.376						AmMKK6	evm_27.model.AmTr_v1.0_scaffold00011.127								AhZIK1	evm_27.model.AmTr_v1.0_scaffold00088.147
AhMAPK7	evm_27.model.AmTr_v1.0_scaffold00001.359						AmMKK7	evm_27.model.AmTr_v1.0_scaffold00046.10								AhZIK2	evm_27.model.AmTr_v1.0_scaffold00815.1
AhMAPK8	evm_27.model.AmTr_v1.0_scaffold00058.238						Chlamydomonas reinhardtii									AhZIK3	evm_27.model.AmTr_v1.0_scaffold00030.73
AhMAPK9	evm_27.model.AmTr_v1.0_scaffold00024.315						CreMKK1	Cre13.g563733.t2.1								AhZIK4	evm_27.model.AmTr_v1.0_scaffold00004.8
AhMAPK10	evm_27.model.AmTr_v1.0_scaffold00025.102						CreMKK2	Cre13.g563733.t1.1								AhZIK5	evm_27.model.AmTr_v1.0_scaffold00066.143
AhMAPK11	evm_27.model.AmTr_v1.0_scaffold00023.237						Physcomitrella patens									AhRaf1	evm_27.model.AmTr_v1.0_scaffold00039.196
Chlamydomonas reinhardtii							PpMKK1	Phpat.018G000200.1.p								AhRaf2	evm_27.model.AmTr_v1.0_scaffold00004.294
CreMAPK1	Cre08.g385050.t1.1						PpMKK2	Phpat.022G066800.1.p								AhRaf3	evm_27.model.AmTr_v1.0_scaffold00026.90
CreMAPK2	Cre01.g010000.t1.2						PpMKK3	Phpat.010G086600.1.p								AhRaf4	evm_27.model.AmTr_v1.0_scaffold00049.246
CreMAPK3	Cre12.g509000.t1.1						PpMKK4	Phpat.016G043700.1.p								AhRaf5	evm_27.model.AmTr_v1.0_scaffold00019.236
CreMAPK4	Cre12.g508900.t1.2						PpMKK5	Phpat.025G033400.3.p								AhRaf6	evm_27.model.AmTr_v1.0_scaffold00002.643
Physcomitrella patens							PpMKK6	Phpat.025G033400.1.p								AhRaf7	evm_27.model.AmTr_v1.0_scaffold00058.154
PpMAPK1	Phpat.011G099900.4.p						PpMKK7	Phpat.025G033400.2.p								AhRaf8	evm_27.model.AmTr_v1.0_scaffold00091.23
PpMAPK2	Phpat.011G099900.3.p						PpMKK8	Phpat.022G066800.2.p								AhRaf9	evm_27.model.AmTr_v1.0_scaffold00064.41
PpMAPK3	Phpat.011G099900.2.p						PpMKK9	Phpat.024G044500.1.p								AhRaf10	evm_27.model.AmTr_v1.0_scaffold00131.50
PpMAPK4	Phpat.011G099900.1.p						PpMKK10	Phpat.008G058600.1.p								AhRaf11	evm_27.model.AmTr_v1.0_scaffold00025.292
PpMAPK5	Phpat.011G099900.5.p						PpMKK11	Phpat.020G081600.1.p								AhRaf12	evm_27.model.AmTr_v1.0_scaffold00074.58
PpMAPK6	Phpat.007G021300.1.p						Populus trichocarpa									AhRaf13	evm_27.model.AmTr_v1.0_scaffold00010.546
PpMAPK7	Phpat.001G087000.1.p						PtMKK1	Potri.018G068500.2								AhRaf14	evm_27.model.AmTr_v1.0_scaffold00021.12
PpMAPK8	Phpat.026G002400.2.p						PtMKK2	Potri.018G068500.1								AhRaf15	evm_27.model.AmTr_v1.0_scaffold00069.65
PpMAPK9	Phpat.026G002400.1.p						PtMKK3	Potri.001G345500.2								Chlamydomonas reinhardtii
PpMAPK10	Phpat.011G064200.1.p						PtMKK4	Potri.001G345500.1								CreMAPKKK1	Cre10.g464100.t1.2
PpMAPK11	Phpat.007G048600.1.p						PtMKK5	Potri.010G249300.1								CreMAPKKK2	Cre17.g733300.t1.1
PpMAPK12	Phpat.015G046900.1.p						PtMKK6	Potri.006G146500.2								CreMAPKKK3	Cre04.g228400.t2.1
Populus trichocarpa							PtMKK7	Potri.018G050800.5								CreMAPKKK4	Cre04.g228400.t1.1
PtMAPK1	Potri.009G066100.4						PtMKK8	Potri.008G009800.3								CreRaf1	Cre03.g180800.t1.1
PtMAPK2	Potri.002G059900.2						PtMKK9	Potri.008G009800.5								CreRaf2	Cre01.g038000.t1.1
PtMAPK3	Potri.015G040300.3						PtMKK10	Potri.008G009800.7								CreRaf3	Cre01.g016570.t1.1
PtMAPK4	Potri.002G162500.3						PtMKK11	Potri.008G009800.2								CreRaf4	Cre03.g194100.t1.2
PtMAPK5	Potri.010G029700.4						PtMKK12	Potri.008G009800.4								CreRaf5	Cre16.g659400.t1.1
PtMAPK6	Potri.008G200800.3						PtMKK13	Potri.008G009800.6								CreRaf6	Cre16.g659400.t2.1
PtMAPK7	Potri.002G162500.2						PtMKK14	Potri.008G009800.1								CreZIK1	Cre01.g040200.t1.2
PtMAPK8	Potri.002G162500.1						PtMKK15	Potri.006G146500.6								CreZIK2	Cre01.g040150.t1.2
PtMAPK9	Potri.014G088500.1						PtMKK16	Potri.006G146500.1								CreZIK3	Cre17.g700166.t1.1
PtMAPK10	Potri.015G040300.4						PtMKK17	Potri.006G146500.3								Physcomitrella patens
PtMAPK11	Potri.007G139800.1						PtMKK18	Potri.018G050800.4								PpMAPKKK1	Phpat.018G000300.1.p
PtMAPK12	Potri.009G066100.2						PtMKK19	Potri.018G050800.2								PpMAPKKK2	Phpat.018G000400.1.p
PtMAPK13	Potri.017G010200.1						PtMKK20	Potri.018G050800.1								PpMAPKKK3	Phpat.015G093900.2.p
PtMAPK14	Potri.005G231100.3						PtMKK21	Potri.018G050800.3								PpMAPKKK4	Phpat.015G093900.3.p
PtMAPK15	Potri.005G231100.2						PtMKK22	Potri.006G146500.5								PpMAPKKK5	Phpat.015G093900.1.p
PtMAPK16	Potri.005G231100.1						PtMKK23	Potri.006G146500.4								PpMAPKKK6	Phpat.015G093900.4.p
PtMAPK17	Potri.002G032100.1						Selaginella moellendorffii									PpMAPKKK7	Phpat.015G047300.1.p
PtMAPK18	Potri.002G032100.2						SmMKK1	74697								PpMAPKKK8	Phpat.009G096400.1.p
PtMAPK19	Potri.001G271700.3						SmMKK2	183794								PpMAPKKK9	Phpat.015G093900.5.p
PtMAPK20	Potri.001G271700.5						SmMKK3	24657								PpMAPKKK10	Phpat.009G096400.3.p
PtMAPK21	Potri.001G271700.4						Vitis vinifera									PpMAPKKK11	Phpat.009G096400.2.p
PtMAPK22	Potri.009G066100.1						VvMKK1	GSVIVT01015283001								PpRaf1	Phpat.011G046800.1.p
PtMAPK23	Potri.009G066100.3						VvMKK2	GSVIVT01016115001								PpRaf2	Phpat.001G065000.3.p
PtMAPK24	Potri.005G119500.3						VvMKK3	GSVIVT01032414001								PpRaf3	Phpat.015G092300.1.p
PtMAPK25	Potri.005G119500.2						VvMKK4	GSVIVT01015155001								PpRaf4	Phpat.015G092300.2.p
PtMAPK26	Potri.005G119500.1						VvMKK5	GSVIVT01008476001								PpRaf5	Phpat.009G095700.1.p
PtMAPK27	Potri.010G029700.2						Volvox carteri									PpRaf6	Phpat.009G095700.2.p
PtMAPK28	Potri.012G048600.2						VcMKK1	Vocar20009781m								PpRaf7	Phpat.014G099100.3.p
PtMAPK29	Potri.001G271700.2						VcMKK2	Vocar20005247m								PpRaf8	Phpat.014G099100.2.p
PtMAPK30	Potri.010G029700.3						VcMKK3	Vocar20006849m								PpRaf9	Phpat.014G099100.4.p
PtMAPK31	Potri.007G020100.1						VcMKK4	Vocar20014789m								PpRaf10	Phpat.014G099100.1.p
PtMAPK32	Potri.007G020100.2						VcMKK5	Vocar20009024m								PpRaf11	Phpat.012G009800.5.p
PtMAPK33	Potri.008G200800.1						VcMKK6	Vocar20004516m								PpRaf12	Phpat.012G009800.1.p
PtMAPK34	Potri.008G200800.2						VcMKK7	Vocar20006511m								PpRaf13	Phpat.012G009800.4.p
PtMAPK35	Potri.001G271700.1						Carica papaya									PpRaf14	Phpat.012G009800.3.p
PtMAPK36	Potri.012G048600.1						CPAMAPKK1	evm.model.supercontig_78.31								PpRaf15	Phpat.012G009800.2.p
PtMAPK37	Potri.015G040300.1						CPAMAPKK2	evm.TU.contig_46236.1								PpZIK1	Phpat.002G033800.1.p
PtMAPK38	Potri.015G040300.2						CPAMAPKK3	evm.model.supercontig_108.63								PpZIK2	Phpat.002G034000.1.p
PtMAPK39	Potri.010G029700.1						CPAMAPKK4	evm.model.supercontig_371.4								Populus trichocarpa
PtMAPK40	Potri.010G112200.5															Potri.007G070200.1	PtMAPKKK1
PtMAPK41	Potri.003G131800.2															Potri.005G094000.2	PtMAPKKK2
PtMAPK42	Potri.010G112200.4															Potri.005G094000.1	PtMAPKKK3
PtMAPK43	Potri.010G112200.9															Potri.016G095800.1	PtMAPKKK4
PtMAPK44	Potri.010G112200.3															Potri.016G095800.4	PtMAPKKK5
PtMAPK45	Potri.003G131800.1															Potri.016G095800.5	PtRaf1
PtMAPK46	Potri.002G059900.1															Potri.016G095800.3	PtRaf2
PtMAPK47	Potri.005G201800.1															Potri.016G095800.2	PtRaf3
PtMAPK48	Potri.001G099900.1															Potri.008G105100.3	PtRaf4
PtMAPK49	Potri.005G201800.2															Potri.005G095200.3	PtRaf5
PtMAPK50	Potri.011G102500.1															Potri.005G095200.2	PtRaf6
PtMAPK51	Potri.001G381300.1															Potri.007G069500.1	PtRaf7
PtMAPK52	Potri.010G112200.8															Potri.005G095200.1	PtRaf8
PtMAPK53	Potri.010G112200.2															Potri.001G123500.1	PtRaf9
Selaginella moellendorffii																Potri.008G090800.1	PtRaf10
SmMAPK1	75282															Potri.010G164500.1	PtRaf11
SmMAPK2	74687															Potri.003G176100.1	PtRaf12
SmMAPK3	105143															Potri.006G170700.2	PtRaf13
SmMAPK4	97841															Potri.018G114300.2	PtRaf14
SmMAPK5	443152															Potri.018G114300.1	PtRaf15
Vitis vinifera																Potri.011G022800.3	PtRaf16
VvMAPK1	GSVIVT01038192001															Potri.004G001900.1	PtRaf17
VvMAPK2	GSVIVT01026984001															Potri.004G001900.2	PtRaf18
VvMAPK3	GSVIVT01036904001															Potri.011G022800.2	PtRaf19
VvMAPK4	GSVIVT01019406001															Potri.011G022800.1	PtRaf20
VvMAPK5	GSVIVT01025105001															Potri.015G040100.3	PtRaf21
VvMAPK6	GSVIVT01017873001															Potri.015G040100.4	PtRaf22
VvMAPK7	GSVIVT01025091001															Potri.001G052000.1	PtRaf23
VvMAPK8	GSVIVT01008408001															Potri.004G179500.1	PtRaf24
VvMAPK9	GSVIVT01000784001															Potri.004G179500.2	PtRaf25
VvMAPK10	GSVIVT01011749001															Potri.006G280000.2	PtRaf26
VvMAPK11	GSVIVT01014081001															Potri.006G280000.1	PtRaf27
VvMAPK12	GSVIVT01018883001															Potri.018G001800.1	PtRaf28
VvMAPK13	GSVIVT01009766001															Potri.018G001800.3	PtRaf29
Volvox carteri																Potri.018G001800.2	PtRaf30
VcMAPK1	Vocar20004345m															Potri.018G001800.5	PtRaf31
VcMAPK2	Vocar20007163m															Potri.018G001800.4	PtRaf32
VcMAPK3	Vocar20000906m															Potri.006G279900.2	PtRaf33
VcMAPK4	Vocar20011355m															Potri.006G279900.1	PtRaf34
Carica papaya																Potri.018G001900.1	PtRaf35
CPAMAPK1	evm.model.supercontig_6.174															Potri.017G007800.7	PtRaf36
CPAMAPK2	evm.TU.contig_47666.1															Potri.017G007800.3	PtRaf37
CPAMAPK3	evm.model.supercontig_184.17															Potri.017G007800.6	PtRaf38
CPAMAPK4	evm.model.supercontig_343.2															Potri.017G007800.5	PtRaf39
CPAMAPK5	evm.model.supercontig_139.35															Potri.017G007800.4	PtRaf40
CPAMAPK6	evm.model.supercontig_139.47															Potri.017G007800.2	PtRaf41
CPAMAPK7	evm.model.supercontig_50.81															Potri.017G007800.1	PtRaf42
CPAMAPK8	evm.model.supercontig_3.416															Potri.017G008300.1	PtRaf43
CPAMAPK9	evm.model.supercontig_16.44															Potri.007G142100.2	PtRaf44
CPAMAPK10	evm.TU.contig_29215.1															Potri.007G142100.1	PtRaf45
CPAMAPK11	evm.model.supercontig_65.147															Potri.007G142100.3	PtRaf46
CPAMAPK12	evm.model.supercontig_139.53															Potri.006G190200.1	PtRaf47
																Potri.006G190200.2	PtRaf48
																Potri.008G156000.2	PtRaf49
																Potri.008G156000.1	PtRaf50
																Potri.002G049700.7	PtRaf51
																Potri.002G049700.6	PtRaf52
																Potri.005G106200.7	PtRaf53
																Potri.013G034800.5	PtRaf54
																Potri.013G034800.6	PtRaf55
																Potri.013G034800.4	PtRaf56
																Potri.013G034800.3	PtRaf57
																Potri.013G034800.2	PtRaf58
																Potri.013G034800.1	PtRaf59
																Potri.018G053800.3	PtRaf60
																Potri.018G053800.5	PtRaf61
																Potri.006G229400.3	PtRaf62
																Potri.006G229400.1	PtRaf63
																Potri.018G053800.1	PtRaf64
																Potri.016G134900.2	PtRaf65
																Potri.016G134900.1	PtRaf66
																Potri.017G065500.3	PtRaf67
																Potri.017G065500.2	PtRaf68
																Potri.017G065500.1	PtRaf69
																Potri.001G343900.1	PtRaf70
																Potri.012G079000.1	PtRaf71
																Potri.015G074400.1	PtRaf72
																Potri.017G072900.1	PtRaf73
																Potri.001G351300.1	PtRaf74
																Potri.012G079000.2	PtRaf75
																Potri.015G074400.2	PtRaf76
																Potri.015G074400.3	PtRaf77
																Potri.010G083500.1	PtRaf78
																Potri.002G049700.1	PtRaf79
																Potri.002G049700.2	PtRaf80
																Potri.002G049700.4	PtRaf81
																Potri.002G049700.3	PtRaf82
																Potri.005G213200.1	PtRaf83
																Potri.003G110000.3	PtRaf84
																Potri.001G123500.2	PtRaf85
																Potri.001G123500.4	PtRaf86
																Potri.003G110000.4	PtRaf87
																Potri.003G110000.2	PtRaf88
																Potri.001G123500.5	PtRaf89
																Potri.003G110000.1	PtRaf90
																Potri.003G110000.5	PtRaf91
																Potri.005G047600.2	PtRaf92
																Potri.005G047600.5	PtRaf93
																Potri.005G047600.3	PtRaf94
																Potri.004G093300.1	PtZIK1
																Potri.014G164100.1	PtZIK2
																Selaginella moellendorffii
																86240	SmMAPKKK1
																66769	SmMAPKKK2
																86240	SmMAPKKK3
																86240	SmMAPKKK4
																164743	SmMAPKKK5
																82067	SmMAPKKK6
																76216	SmMAPKKK7
																56634	SmRaf1
																88196	SmRaf2
																57136	SmRaf3
																88196	SmRaf4
																57136	SmRaf5
																40493	SmRaf6
																24258	SmRaf7
																88196	SmRaf8
																57136	SmRaf9
																88196	SmRaf10
																57136	SmRaf11
																24258	SmRaf12
																88196	SmRaf13
																57136	SmRaf14
																24258	SmRaf15
																88196	SmRaf16
																57136	SmRaf17
																88196	SmRaf18
																57136	SmRaf19
																24258	SmRaf20
																11317	SmZIK1
																130367	SmZIK2
																134331	SmZIK3
																Volvox carteri
																Vocar20015108m	VcMAPKKK1
																Vocar20009416m	VcMAPKKK2
																Vocar20008090m	VcMAPKKK3
																Vocar20010566m	VcMAPKKK4
																Vocar20006549m	VcMAPKKK5
																Vocar20003422m	VcRaf1
																Vocar20003312m	VcRaf2
																Vocar20010570m	VcRaf3
																Vocar20008527m	VcZIK1
																Vocar20003225m	VcZIK2
																Vocar20009328m	VcZIK3
																Vitis vinifera
																VvMAPKKK1	GSVIVT01023052001
																VvMAPKKK2	GSVIVT01034968001
																VvMAPKKK3	GSVIVT01010525001
																VvMAPKKK4	GSVIVT01033063001
																VvMAPKKK5	GSVIVT01018300001
																VvMAPKKK6	GSVIVT01022259001
																VvMAPKKK7	GSVIVT01019796001
																VvMAPKKK8	GSVIVT01009575001
																VvMAPKKK9	GSVIVT01012031001
																VvMAPKKK10	GSVIVT01008938001
																VvRaf1	GSVIVT01033779001
																VvRaf2	GSVIVT01021220001
																VvRaf3	GSVIVT01020712001
																VvRaf4	GSVIVT01036758001
																VvRaf5	GSVIVT01012116001
																VvRaf6	GSVIVT01003214001
																VvRaf7	GSVIVT01029055001
																VvRaf8	GSVIVT01012895001
																VvRaf9	GSVIVT01029147001
																VvRaf10	GSVIVT01015494001
																VvRaf11	GSVIVT01007240001
																VvRaf12	GSVIVT01035409001
																VvRaf13	GSVIVT01008413001
																VvRaf14	GSVIVT01002961001
																VvRaf15	GSVIVT01002332001
																VvRaf16	GSVIVT01006142001
																VvRaf17	GSVIVT01004252001
																VvRaf18	GSVIVT01035584001
																VvRaf19	GSVIVT01032232001
																VvRaf20	GSVIVT01038213001
																VvRaf21	GSVIVT01018020001
																VvRaf22	GSVIVT01001193001
																VvRaf23	GSVIVT01007775001
																VvRaf24	GSVIVT01021884001
																VvRaf25	GSVIVT01023958001
																VvRaf26	GSVIVT01030194001
																VvRaf27	GSVIVT01032389001
																VvRaf28	GSVIVT01007646001
																VvRaf29	GSVIVT01032487001
																VvRaf30	GSVIVT01024578001
																VvZIK1	GSVIVT01030044001
																VvZIK2	GSVIVT01037773001
																VvZIK3	GSVIVT01021854001
																Carica papaya
																CpaMAPKKK1	evm.model.supercontig_9.36
																CpaMAPKKK2	evm.model.supercontig_22.34
																CpaMAPKKK3	evm.model.supercontig_72.18
																CpaMAPKKK4	evm.model.supercontig_26.93
																CpaMAPKKK5	evm.TU.contig_45061.1
																CpaMAPKKK6	evm.model.supercontig_4129.1
																CpaMAPKKK7	evm.model.supercontig_64.10
																CpaMAPKKK8	evm.model.supercontig_119.47
																CpaMAPKKK9	evm.model.supercontig_119.48
																CpaRaf1	evm.model.supercontig_5.78
																CpaRaf2	evm.model.supercontig_9.52
																CpaRaf3	evm.model.supercontig_52.167
																CpaRaf4	evm.model.supercontig_59.95
																CpaRaf5	evm.model.supercontig_34.29
																CpaRaf6	evm.model.supercontig_34.25
																CpaRaf7	evm.model.supercontig_1.61
																CpaRaf8	evm.model.supercontig_1.62
																CpaRaf9	evm.model.supercontig_8.179
																CpaRaf10	evm.model.supercontig_46.87
																CpaRaf11	evm.model.supercontig_75.121
																CpaRaf12	evm.model.supercontig_3.411
																CpaRaf13	evm.model.supercontig_95.68
																CpaRaf14	evm.model.supercontig_6.324
																CpaRaf15	evm.model.supercontig_20.127
																CpaRaf16	evm.model.supercontig_148.10
																CpaRaf17	evm.model.supercontig_148.11
																CpaRaf18	evm.model.supercontig_250.15
																CpaRaf19	evm.model.supercontig_58.62
																CpaRaf20	evm.model.supercontig_41.67
																CpaRaf21	evm.model.supercontig_124.40
																CpaRaf22	evm.model.supercontig_442.1
																CpaRaf23	evm.TU.contig_39277.1
																CpaRaf24	evm.model.supercontig_6.323
																CpaRaf25	evm.model.supercontig_7.174
																CpaRaf26	evm.model.supercontig_86.49
																CpaRaf27	evm.TU.contig_44939.1
																CpaRaf28	evm.TU.contig_26638.4
																CpaRaf29	evm.model.supercontig_159.21
																CpaRaf30	evm.model.supercontig_39.95
																CpaRaf31	evm.model.supercontig_21.30
																CpaZIK1	evm.model.supercontig_86.36
																CpaZIK2	evm.model.supercontig_12.198

## Sheet: TableS.5
Table S5: The FPKM values of B. rapa MAPK cascade genes
	Gene_ID	Root	Stem	Leaf	Flower	Silique
	BrMAPK1	5.38218	5.44566	3.89568	6.91609	3.48224
	BrMAPK2	25.6999	27.6374	24.1657	41.6098	32.0193
	BrMAPK3	19.6273	13.614	14.4994	17.5661	14.4553
	BrMAPK4	15.4566	5.20256	5.37775	14.0077	10.2257
	BrMAPK5	32.9447	29.0443	34.7426	58.8614	12.2517
	BrMAPK6	35.5158	41.1419	14.0814	26.2895	14.2849
	BrMAPK7	116.633	93.8428	86.4977	59.857	62.4128
	BrMAPK8	103.401	56.7285	30.1859	82.9127	37.7548
	BrMAPK9	47.0038	64.5964	58.5205	16.1263	9.98964
	BrMAPK10	8.61919	2.33826	2.68024	4.36337	10.193
	BrMAPK11	0.321151	1.71659	4.32759	1.08389	5.67797
	BrMAPK12	2.03936	4.55494	9.51962	15.4256	4.16852
	BrMAPK13	15.3697	18.5861	13.5207	7.94224	12.8214
	BrMAPK14	0.111325	0.157871	2.76917	2.81744	5.90297
	BrMAPK15	10.4689	8.12013	4.31724	10.8218	7.23494
MAPK	BrMAPK16	18.1496	4.61	4.6754	0.76115	0
	BrMAPK17	0.974006	0.173717	0.155454	0.227889	0.645853
	BrMAPK18	14.7708	24.6562	31.3062	11.2376	6.56976
	BrMAPK19	0	0	0	0	0
	BrMAPK20	12.7753	10.0621	8.49419	2.49015	8.46712
	BrMAPK21	50.6572	36.7066	37.4318	63.8145	45.1415
	BrMAPK22	27.8936	12.7667	7.23655	19.7555	20.5057
	BrMAPK23	17.1276	11.773	15.8429	26.1573	15.218
	BrMAPK24	496.354	227.458	199.611	39.4813	33.9804
	BrMAPK25	25.5727	22.7863	14.1226	13.8048	8.10025
	BrMAPK26	12.0445	12.7695	8.85847	14.1627	8.75253
	BrMAPK27	25.5709	22.5321	22.6929	23.019	12.6789
	BrMAPK28	12.0162	48.1409	26.1143	45.7113	13.4876
	BrMAPK29	26.4914	13.518	15.7057	30.3384	14.0579
	BrMAPK30	0	0	0	0	0
	BrMAPK31	0	0	0	0	1.58249
	BrMAPK32	0	0	0	0	9.02699
	BrMAPK33	0	0	0	0	0.986474
	BrMAPK34	0	0	0	0	0.128551
	BrMKK1	43.4549	69.9752	39.5484	7.89651	4.43014
	BrMKK2	26.3412	4.02968	6.8099	1.78419	9.12567
	BrMKK3	12.1888	9.7807	3.13513	4.45976	26.5796
	BrMKK4	0	0	0	0	0.32335
	BrMKK5	16.2954	11.0187	8.64827	13.5385	14.5726
	BrMKK6	53.9528	35.3903	33.2099	25.1366	30.7047
MAPKK	BrMKK7	0.0586008	0	0.123941	0.87271	0
	BrMKK8	27.9882	25.6053	9.1105	4.813	6.97538
	BrMKK9	0.886337	0.493204	0.416513	0.742176	1.95157
	BrMKK10	47.0929	63.8527	44.9301	10.3136	19.304
	BrMKK11	0.515167	2.80605	1.39221	1.09792	11.3951
	BrMKK12	0	0	0	0	0
	BrMKK13	0	0	0	0	0
	BrMKK14	3.8242	1.53001	0.80882	6.25657	8.32289
	BrMEKK1	1.80503	0.631348	0.532547	0.364963	1.03391
	BrMEKK2	2.08179	0.409358	0.302078	0.355431	0.125871
	BrMEKK3	1.82729	0.318746	0.461942	0	0.122675
	BrMEKK4	0.639266	0	0.159009	0	0
	BrMEKK5	2.96332	0.586689	1.19537	0	2.77225
	BrMEKK6	1.2593	2.63425	4.05555	25.6181	2.58979
	BrMEKK7	5.95061	3.56346	1.46069	4.21166	17.8861
	BrMEKK8	17.8485	2.77325	1.51848	37.7793	23.8581
	BrMEKK9	6.77845	0.258072	0.966089	5.84388	1.43335
	BrMEKK10	42.2335	10.6932	9.30459	10.1981	10.5784
	BrMEKK11	0.519151	0	0.769174	0	1.47452
	BrMEKK12	36.6832	47.9544	42.5376	0.229965	0.325529
	BrMEKK13	0.786165	0.674263	1.00948	0.838897	0.169622
	BrMEKK14	0.0568013	0.0568303	0	0.605611	1.37142
	BrMEKK15	18.7518	1.43924	1.69628	1.41813	0.334546
	BrMEKK16	18.1833	17.0223	15.9603	31.1626	39.024
	BrMEKK17	15.0104	14.5624	8.68454	15.2713	5.65041
	BrMEKK18	10.483	9.55931	6.83355	3.28122	1.5008
	BrMEKK19	17.4439	10.8491	3.61025	8.33384	13.7842
	BrMEKK20	34.2656	35.4679	27.7991	11.6959	10.385
	BrMEKK21	0.681163	1.81236	0.400295	2.36379	0.668456
	BrMEKK22	21.1228	19.9076	12.7106	10.5047	9.80829
	BrRaf1	0.665031	0.047591	0.753365	0.512556	0.145159
	BrRaf2	0.191237	0.191585	0.960433	0.515664	0.146037
	BrRaf3	0.245567	0.486697	0	3.6219	1.70326
	BrRaf4	27.0838	15.5375	12.5726	14.4562	13.6264
	BrRaf5	10.9686	11.3587	11.3114	11.616	11.0166
	BrRaf6	37.3434	30.4214	25.196	31.2152	4.13907
	BrRaf7	138.21	89.6069	71.6981	18.1618	26.8119
	BrRaf8	20.7422	13.2373	9.30318	12.9058	18.7543
	BrRaf9	154.82	74.8933	40.4715	16.6773	21.9712
	BrRaf10	0	0	0.525342	0	0
MAPKKK	BrRaf11	46.8903	36.7136	17.585	40.8398	31.2285
	BrRaf12	42.1086	12.6828	8.04316	32.8714	31.727
	BrRaf13	26.2361	17.2762	17.94	23.1736	21.0099
	BrRaf14	0	0.148452	0.156714	40.0964	21.3836
	BrRaf15	25.8332	17.5903	10.0824	12.0231	10.4363
	BrRaf16	2.6215	6.21656	2.33699	4.31475	7.00289
	BrRaf17	0.0449074	1.21523	3.46595	0.97238	0
	BrRaf18	43.3498	29.9216	39.1385	26.1457	24.6527
	BrRaf19	12.7589	9.18158	5.50937	8.25765	9.78057
	BrRaf20	1.26249	0.335322	0.11776	19.8993	2.18648
	BrRaf21	2.92627	1.90896	0.669636	3.19661	7.7402
	BrRaf22	2.32671	2.97404	1.74658	2.71844	3.92379
	BrRaf23	6.34819	4.88393	7.80827	12.5666	4.59992
	BrRaf24	22.8653	6.84328	7.2304	24.7953	2.81441
	BrRaf25	21.1195	3.95802	8.86579	1.44208	0.272318
	BrRaf26	5.58147	6.22297	4.11935	9.15867	4.72923
	BrRaf27	2.47665	2.53534	1.92995	1.2175	2.25878
	BrRaf28	12.6887	10.1765	6.62653	8.54951	20.6974
	BrRaf29	17.6991	15.1432	10.7822	10.4349	11.5244
	BrRaf30	0	0.185365	0.156229	1.53588	0.229064
	BrRaf31	9.20856	7.87101	4.2395	5.93043	6.7292
	BrRaf32	41.9686	18.2111	30.1743	35.2752	22.8508
	BrRaf33	23.5363	14.9688	3.23382	1.40401	4.83291
	BrRaf34	8.23889	6.00517	4.21277	10.7085	12.1055
	BrRaf35	4.81247	3.42491	1.58721	4.34838	5.53219
	BrRaf36	0	0	0	0	0
	BrRaf37	10.229	7.30935	5.66054	6.80578	4.25998
	BrRaf38	12.0225	6.74234	3.5567	8.91643	5.78206
	BrRaf39	6.99138	3.74527	4.32546	4.07003	1.10408
	BrRaf40	4.12548	2.29278	1.07854	0.630167	0.343702
	BrRaf41	15.9446	7.18802	10.0882	5.87674	1.49103
	BrRaf42	1.96097	2.71977	1.61988	0.351853	2.3521
	BrRaf43	0.156691	0.216737	0	0.131554	31.9668
	BrRaf44	7.6904	7.00326	3.28946	10.8369	15.9223
	BrRaf45	8.40002	8.22992	5.2625	6.81547	6.16908
	BrRaf46	14.1523	11.8608	7.51695	15.448	17.8805
	BrRaf47	0.72559	2.69838	1.15084	2.55815	5.03871
	BrRaf48	7.33597	5.39388	3.27443	8.24353	16.392
	BrRaf49	20.856	24.1568	17.5361	39.2785	33.7787
	BrRaf50	6.59686	3.5682	3.07732	6.08571	7.11932
	BrRaf51	25.5742	20.429	28.5285	42.1376	12.6967
	BrRaf52	3.46764	2.76346	2.88114	3.65119	0.27614
	BrRaf53	9.49393	7.13368	4.54728	15.5226	12.5009
	BrRaf54	1.58488	1.95914	1.09534	2.28665	3.71763
	BrRaf55	61.6328	46.5648	35.5348	52.3431	42.2544
	BrRaf56	5.81726	0.0682714	1.39798	21.0723	4.81057
	BrRaf57	4.75172	5.86273	3.49745	7.99554	7.25462
	BrRaf58	9.95073	7.10026	5.05394	14.3579	1.68985
	BrRaf59	1.19934	1.07405	0.445426	1.42688	0.606655
	BrRaf60	20.9027	19.2397	13.6378	39.832	29.2919
	BrRaf61	3.55846	3.7562	2.89652	6.4606	0.979083
	BrRaf62	13.8256	9.46382	8.93279	0.293391	1.93901
	BrRaf63	0	0	0	0.16825	0.0596579
	BrRaf64	3.12266	0.741431	0.444941	4.80492	1.34073
	BrRaf65	13.7822	9.57875	6.96458	28.0995	16.1475
	BrRaf66	2.43015	1.54755	0.98554	4.98396	2.98842
	BrRaf67	10.868	11.1966	8.09707	7.89643	3.32933
	BrRaf68	2.84288	1.16745	0.344922	0.201382	4.27766
	BrRaf69	0.688231	0.781638	0.14553	1.2899	7.16627
	BrRaf70	0	0	0	0	0
	BrRaf71	0	0	0	0	0.071381
	BrRaf72	41.8801	5.87453	8.78561	14.6416	8.29833
	BrZIK1	12.5345	0.682803	1.10073	1.91978	0.123617
	BrZIK2	10.7051	6.84794	4.55138	3.97889	11.8735
	BrZIK3	9.4754	21.0649	39.6831	79.6285	24.4033
	BrZIK4	5.99794	9.77584	8.45237	48.7941	0.778198
	BrZIK5	2.26129	4.7426	3.76444	21.957	4.07906
	BrZIK6	0	1.00811	2.92563	24.6336	1.99786
	BrZIK7	2.1308	0.645113	1.43009	0.148608	0
	BrZIK8	2.71972	0.970698	1.84911	0.136694	0.773544
	BrZIK9	4.98546	5.87719	4.867	3.37664	2.2931
	BrZIK10	19.7941	0.913907	4.62909	10.1973	26.3178
	BrZIK11	0	0	0	0	2.87131
	BrZIK12	3.18946	1.94047	0.129666	1.69139	4.12333
	BrZIK13	3.96438	2.90128	1.42928	3.5251	1.0569
	BrZIK14	11.5345	13.5566	7.48246	90.1915	19.2239
	BrZIK15	0.197077	0.131913	0.173601	4.19067	10.6491
	BrZIK16	50.3076	12.7243	10.7009	76.826	23.7766
	BrZIK17	5.76916	7.55242	9.67436	26.229	17.6766
	BrZIK18	0.0981032	0.164166	0	2.15842	2.65103

## Sheet: TableS.6
Table S6. The mean-normalized values of the MAPK cascade genes in Arabidopsis thaliana.
	Gene	A.thaliana locus	Age	Sample Id	Root	Age	Sample Id	Stem	Age	Sample Id	Leaf	Age	Sample Id	Flowers	Age	Sample Id	Siliques
	MPK1		21 days	ATGE_99	2.0718	21+ days	ATGE_27	3.4793	15 days	ATGE_91	0.8654	28 days	ATGE_92	0.4633	8 wk	ATGE_76	0.6329
	MPK2		21 days	ATGE_99	2.4864	21+ days	ATGE_27	2.7099	15 days	ATGE_91	0.8682	28 days	ATGE_92	0.4234	8 wk	ATGE_76	0.6963
	MPK3		21 days	ATGE_99	0.7347	21+ days	ATGE_27	1.1318	15 days	ATGE_91	1.2845	28 days	ATGE_92	0.2084	8 wk	ATGE_76	0.2389
	MPK4		21 days	ATGE_99	0.7781	21+ days	ATGE_27	1.0541	15 days	ATGE_91	0.8772	28 days	ATGE_92	0.9203	8 wk	ATGE_76	0.8305
	MPK5		21 days	ATGE_99	1.1642	21+ days	ATGE_27	1.1122	15 days	ATGE_91	2.1371	28 days	ATGE_92	0.4351	8 wk	ATGE_76	0.3027
	MPK6		21 days	ATGE_99	1.063	21+ days	ATGE_27	1.4044	15 days	ATGE_91	0.8223	28 days	ATGE_92	0.6777	8 wk	ATGE_76	0.7509
	MPK7		21 days	ATGE_99	1.1332	21+ days	ATGE_27	1.1994	15 days	ATGE_91	0.9233	28 days	ATGE_92	0.9115	8 wk	ATGE_76	0.6968
	MPK8		21 days	ATGE_99	1.2667	21+ days	ATGE_27	0.4811	15 days	ATGE_91	1.1561	28 days	ATGE_92	0.9409	8 wk	ATGE_76	0.6379
	MPK9		21 days	ATGE_99	0.4833	21+ days	ATGE_27	0.7794	15 days	ATGE_91	0.7936	28 days	ATGE_92	0.8547	8 wk	ATGE_76	0.5837
	MPK10		21 days	ATGE_99	0.8707	21+ days	ATGE_27	0.867	15 days	ATGE_91	1.0691	28 days	ATGE_92	0.78	8 wk	ATGE_76	1.0002
MAPK	MPK11		21 days	ATGE_99	0.2771	21+ days	ATGE_27	0.3544	15 days	ATGE_91	0.2068	28 days	ATGE_92	0.1467	8 wk	ATGE_76	0.3613
	MPK12		21 days	ATGE_99	0.1332	21+ days	ATGE_27	0.8181	15 days	ATGE_91	2.5657	28 days	ATGE_92	0.5155	8 wk	ATGE_76	0.5931
	MPK13		21 days	ATGE_99	0.9493	21+ days	ATGE_27	1.7503	15 days	ATGE_91	1.0286	28 days	ATGE_92	0.9096	8 wk	ATGE_76	1.1639
	MPK14		21 days	ATGE_99	0.865	21+ days	ATGE_27	1.2537	15 days	ATGE_91	1.0996	28 days	ATGE_92	0.8502	8 wk	ATGE_76	0.8194
	MPK15		21 days	ATGE_99	1.4533	21+ days	ATGE_27	0.6165	15 days	ATGE_91	1.3527	28 days	ATGE_92	0.6664	8 wk	ATGE_76	0.2935
	MPK16		21 days	ATGE_99	0.7131	21+ days	ATGE_27	1.3903	15 days	ATGE_91	1.2051	28 days	ATGE_92	0.8361	8 wk	ATGE_76	0.4146
	MPK17		21 days	ATGE_99	1.2256	21+ days	ATGE_27	0.8084	15 days	ATGE_91	0.4485	28 days	ATGE_92	0.7322	8 wk	ATGE_76	0.8296
	MPK18		21 days	ATGE_99	0.8352	21+ days	ATGE_27	0.8346	15 days	ATGE_91	1.1177	28 days	ATGE_92	0.8679	8 wk	ATGE_76	0.5723
	MPK19		21 days	ATGE_99	0.8315	21+ days	ATGE_27	1.7723	15 days	ATGE_91	0.5932	28 days	ATGE_92	0.8482	8 wk	ATGE_76	0.3924
	MPK20		21 days	ATGE_99	0.5423	21+ days	ATGE_27	0.6884	15 days	ATGE_91	0.2938	28 days	ATGE_92	0.8825	8 wk	ATGE_76	0.4585
	MKK1		21 days	ATGE_99	0.4436	21+ days	ATGE_27	1.5489	15 days	ATGE_91	0.575	28 days	ATGE_92	0.4388	8 wk	ATGE_76	0.9006
	MKK2		21 days	ATGE_99	0.6891	21+ days	ATGE_27	1.2146	15 days	ATGE_91	0.7125	28 days	ATGE_92	0.6763	8 wk	ATGE_76	0.9227
	MKK3		21 days	ATGE_99	0.7986	21+ days	ATGE_27	1.31	15 days	ATGE_91	0.6459	28 days	ATGE_92	1.4812	8 wk	ATGE_76	1.1068
	MKK4		21 days	ATGE_99	0.4836	21+ days	ATGE_27	1.1696	15 days	ATGE_91	0.4134	28 days	ATGE_92	0.594	8 wk	ATGE_76	0.6019
MAPKK	MKK5		21 days	ATGE_99	1.2663	21+ days	ATGE_27	0.8149	15 days	ATGE_91	0.6799	28 days	ATGE_92	0.8827	8 wk	ATGE_76	0.9511
	MKK6		21 days	ATGE_99	0.4469	21+ days	ATGE_27	0.1294	15 days	ATGE_91	0.4054	28 days	ATGE_92	1.1556	8 wk	ATGE_76	0.8724
	MKK7		21 days	ATGE_99	0.9127	21+ days	ATGE_27	1.0198	15 days	ATGE_91	1.2136	28 days	ATGE_92	0.8647	8 wk	ATGE_76	0.8963
	MKK8		21 days	ATGE_99	0.9497	21+ days	ATGE_27	1.0007	15 days	ATGE_91	1.0367	28 days	ATGE_92	0.9256	8 wk	ATGE_76	0.9836
	MKK9		21 days	ATGE_99	0.475	21+ days	ATGE_27	0.9482	15 days	ATGE_91	1.1369	28 days	ATGE_92	0.2213	8 wk	ATGE_76	0.447
	MKK10		21 days	ATGE_99	0.9004	21+ days	ATGE_27	0.8629	15 days	ATGE_91	0.9366	28 days	ATGE_92	0.886	8 wk	ATGE_76	0.7762
	ATMEKK1		21 days	ATGE_99	1.3484	21+ days	ATGE_27	0.5836	15 days	ATGE_91	0.7545	28 days	ATGE_92	0.8276	8 wk	ATGE_76	0.5883
	ATMAPEKK2		21 days	ATGE_99	0.6112	21+ days	ATGE_27	0.5033	15 days	ATGE_91	0.7702	28 days	ATGE_92	1.1829	8 wk	ATGE_76	0.8697
	ATMAPEKK3		21 days	ATGE_99	1.4749	21+ days	ATGE_27	2.0162	15 days	ATGE_91	0.8714	28 days	ATGE_92	0.3749	8 wk	ATGE_76	0.4121
	ATMAPEKK4		21 days	ATGE_99	0.6925	21+ days	ATGE_27	1.0585	15 days	ATGE_91	0.8583	28 days	ATGE_92	0.8563	8 wk	ATGE_76	0.5161
	ATMAPEKK5		21 days	ATGE_99	0.4655	21+ days	ATGE_27	0.9796	15 days	ATGE_91	1.6152	28 days	ATGE_92	0.6428	8 wk	ATGE_76	0.6092
	ATMAPEKK6		21 days	ATGE_99	0.9206	21+ days	ATGE_27	1.0778	15 days	ATGE_91	0.9066	28 days	ATGE_92	0.7581	8 wk	ATGE_76	1.1898
	ATMAPEKK8		21 days	ATGE_99	1.0467	21+ days	ATGE_27	0.9704	15 days	ATGE_91	1.097	28 days	ATGE_92	0.6487	8 wk	ATGE_76	0.4987
	ATMAPEKK9		21 days	ATGE_99	1.0355	21+ days	ATGE_27	1.1384	15 days	ATGE_91	1.0175	28 days	ATGE_92	0.7169	8 wk	ATGE_76	0.3458
	ATMAPEKK10		21 days	ATGE_99	0.5803	21+ days	ATGE_27	1.092	15 days	ATGE_91	0.9374	28 days	ATGE_92	0.3933	8 wk	ATGE_76	0.3222
	ATMAPEKK11		21 days	ATGE_99	1.9111	21+ days	ATGE_27	1.1849	15 days	ATGE_91	0.9962	28 days	ATGE_92	0.5983	8 wk	ATGE_76	0.6088
	ATMAPEKK12		21 days	ATGE_99	0.2001	21+ days	ATGE_27	0.1445	15 days	ATGE_91	0.962	28 days	ATGE_92	1.7718	8 wk	ATGE_76	0.9431
	ATMAPEKK13		21 days	ATGE_99	0.84	21+ days	ATGE_27	0.5223	15 days	ATGE_91	0.8167	28 days	ATGE_92	0.4139	8 wk	ATGE_76	0.425
	ATMAPEKK14		21 days	ATGE_99	1.294	21+ days	ATGE_27	0.2199	15 days	ATGE_91	0.3417	28 days	ATGE_92	0.0973	8 wk	ATGE_76	0.6194
	ATMAPEKK15		21 days	ATGE_99	1.0305	21+ days	ATGE_27	0.9745	15 days	ATGE_91	0.6927	28 days	ATGE_92	0.6506	8 wk	ATGE_76	0.796
	ATMAPEKK16		21 days	ATGE_99	0.9201	21+ days	ATGE_27	0.7528	15 days	ATGE_91	0.79	28 days	ATGE_92	0.6348	8 wk	ATGE_76	0.8391
	ATMEKK17		21 days	ATGE_99	1.6181	21+ days	ATGE_27	2.1834	15 days	ATGE_91	0.1512	28 days	ATGE_92	0.7021	8 wk	ATGE_76	1.1462
	ATMEKK18		21 days	ATGE_99	0.3777	21+ days	ATGE_27	0.4397	15 days	ATGE_91	1.0736	28 days	ATGE_92	0.3137	8 wk	ATGE_76	1.8126
	ATMEKK20		21 days	ATGE_99	0.116	21+ days	ATGE_27	0.1419	15 days	ATGE_91	0.9564	28 days	ATGE_92	0.201	8 wk	ATGE_76	1.0688
	ATRaf1		21 days	ATGE_99	1.0294	21+ days	ATGE_27	1.2186	15 days	ATGE_91	0.7545	28 days	ATGE_92	0.6551	8 wk	ATGE_76	0.5575
	ATRaf2		21 days	ATGE_99	1.4966	21+ days	ATGE_27	1.5395	15 days	ATGE_91	0.7702	28 days	ATGE_92	0.5384	8 wk	ATGE_76	0.5776
	ATRaf3		21 days	ATGE_99	1.7142	21+ days	ATGE_27	1.1301	15 days	ATGE_91	0.8714	28 days	ATGE_92	1.0025	8 wk	ATGE_76	0.4633
	ATRaf4		21 days	ATGE_99	1.4897	21+ days	ATGE_27	1.3328	15 days	ATGE_91	0.8583	28 days	ATGE_92	1.0401	8 wk	ATGE_76	0.7826
	ATRaf5		21 days	ATGE_99	0.6073	21+ days	ATGE_27	1.0687	15 days	ATGE_91	1.6152	28 days	ATGE_92	1.1349	8 wk	ATGE_76	0.5394
	ATRaf6		21 days	ATGE_99	2.9795	21+ days	ATGE_27	0.7431	15 days	ATGE_91	0.9066	28 days	ATGE_92	1.435	8 wk	ATGE_76	0.5623
	ATRaf7		21 days	ATGE_99	1.5167	21+ days	ATGE_27	1.1645	15 days	ATGE_91	1.097	28 days	ATGE_92	0.8611	8 wk	ATGE_76	0.4
	ATRaf8		21 days	ATGE_99	0.6647	21+ days	ATGE_27	1.5647	15 days	ATGE_91	1.0175	28 days	ATGE_92	0.743	8 wk	ATGE_76	0.733
	ATRaf9		21 days	ATGE_99	0.6284	21+ days	ATGE_27	2.3345	15 days	ATGE_91	0.9374	28 days	ATGE_92	0.7622	8 wk	ATGE_76	0.6386
	ATRaf10		21 days	ATGE_99	0.7749	21+ days	ATGE_27	1.0478	15 days	ATGE_91	0.9962	28 days	ATGE_92	0.7096	8 wk	ATGE_76	0.2511
	ATRaf11		21 days	ATGE_99	0.8164	21+ days	ATGE_27	0.9338	15 days	ATGE_91	0.962	28 days	ATGE_92	0.7907	8 wk	ATGE_76	0.4335
	ATRaf12		21 days	ATGE_99	3.9384	21+ days	ATGE_27	0.8228	15 days	ATGE_91	0.8167	28 days	ATGE_92	0.3955	8 wk	ATGE_76	0.4752
MAPKKK	ATRaf13		21 days	ATGE_99	0.1674	21+ days	ATGE_27	0.1701	15 days	ATGE_91	0.3417	28 days	ATGE_92	0.8023	8 wk	ATGE_76	0.7971
	ATRaf14		21 days	ATGE_99	0.9004	21+ days	ATGE_27	0.7554	15 days	ATGE_91	0.6927	28 days	ATGE_92	1.0414	8 wk	ATGE_76	0.7263
	ATRaf15		21 days	ATGE_99	0.9803	21+ days	ATGE_27	1.1951	15 days	ATGE_91	0.79	28 days	ATGE_92	0.8305	8 wk	ATGE_76	0.7365
	ATRaf16		21 days	ATGE_99	0.3424	21+ days	ATGE_27	0.1647	15 days	ATGE_91	0.1512	28 days	ATGE_92	0.2728	8 wk	ATGE_76	0.5216
	ATRaf17		21 days	ATGE_99	1.5524	21+ days	ATGE_27	1.2403	15 days	ATGE_91	1.0736	28 days	ATGE_92	0.7775	8 wk	ATGE_76	0.8571
	ATRaf19		21 days	ATGE_99	0.4939	21+ days	ATGE_27	0.6142	15 days	ATGE_91	0.9564	28 days	ATGE_92	0.5054	8 wk	ATGE_76	0.5451
	ATRaf20		21 days	ATGE_99	0.8418	21+ days	ATGE_27	0.8643	15 days	ATGE_91	0.5791	28 days	ATGE_92	0.7413	8 wk	ATGE_76	0.4036
	ATRaf21		21 days	ATGE_99	0.8557	21+ days	ATGE_27	1.1761	15 days	ATGE_91	0.7673	28 days	ATGE_92	1.2987	8 wk	ATGE_76	0.6842
	ATRaf22		21 days	ATGE_99	1.2726	21+ days	ATGE_27	1.581	15 days	ATGE_91	0.737	28 days	ATGE_92	0.8013	8 wk	ATGE_76	0.9056
	ATRaf23		21 days	ATGE_99	0.9598	21+ days	ATGE_27	2.4075	15 days	ATGE_91	1.2487	28 days	ATGE_92	0.4086	8 wk	ATGE_76	0.6683
	ATRaf24		21 days	ATGE_99	1.0446	21+ days	ATGE_27	2.5047	15 days	ATGE_91	0.9474	28 days	ATGE_92	0.6385	8 wk	ATGE_76	0.586
	ATRaf25		21 days	ATGE_99	1.2287	21+ days	ATGE_27	1.2931	15 days	ATGE_91	0.7127	28 days	ATGE_92	0.4689	8 wk	ATGE_76	0.5586
	ATRaf26		21 days	ATGE_99	0.2932	21+ days	ATGE_27	0.1685	15 days	ATGE_91	0.1356	28 days	ATGE_92	1.4765	8 wk	ATGE_76	0.6207
	ATRaf27		21 days	ATGE_99	1.6734	21+ days	ATGE_27	0.4655	15 days	ATGE_91	0.5945	28 days	ATGE_92	0.3438	8 wk	ATGE_76	0.5245
	ATRaf28		21 days	ATGE_99	1.1364	21+ days	ATGE_27	1.2169	15 days	ATGE_91	0.922	28 days	ATGE_92	0.7063	8 wk	ATGE_76	0.5357
	ATRaf29		21 days	ATGE_99	1.4713	21+ days	ATGE_27	1.4966	15 days	ATGE_91	0.799	28 days	ATGE_92	1.0392	8 wk	ATGE_76	0.9326
	ATRaf30		21 days	ATGE_99	3.2727	21+ days	ATGE_27	1.4089	15 days	ATGE_91	0.707	28 days	ATGE_92	0.3256	8 wk	ATGE_76	0.4197
	ATRaf31		21 days	ATGE_99	0.7719	21+ days	ATGE_27	1.4091	15 days	ATGE_91	0.1958	28 days	ATGE_92	1.1748	8 wk	ATGE_76	0.2693
	ATRaf32		21 days	ATGE_99	2.5542	21+ days	ATGE_27	0.2324	15 days	ATGE_91	0.4015	28 days	ATGE_92	0.2871	8 wk	ATGE_76	0.5445
	ATRaf33		21 days	ATGE_99	0.8899	21+ days	ATGE_27	0.8492	15 days	ATGE_91	1.3279	28 days	ATGE_92	1.1873	8 wk	ATGE_76	1.2553
	ATRaf34		21 days	ATGE_99	0.9233	21+ days	ATGE_27	0.8104	15 days	ATGE_91	1.0987	28 days	ATGE_92	1.4118	8 wk	ATGE_76	1.8139
	ATRaf35		21 days	ATGE_99	0.7567	21+ days	ATGE_27	1.2276	15 days	ATGE_91	0.4963	28 days	ATGE_92	0.7399	8 wk	ATGE_76	0.8307
	ATRaf36		21 days	ATGE_99	0.7057	21+ days	ATGE_27	1.3915	15 days	ATGE_91	1.0177	28 days	ATGE_92	0.7367	8 wk	ATGE_76	0.8113
	ATRaf37		21 days	ATGE_99	0.6586	21+ days	ATGE_27	0.7205	15 days	ATGE_91	0.9091	28 days	ATGE_92	1.4503	8 wk	ATGE_76	0.8834
	ATRaf38		21 days	ATGE_99	0.1726	21+ days	ATGE_27	0.1334	15 days	ATGE_91	3.4233	28 days	ATGE_92	1.8316	8 wk	ATGE_76	0.2892
	ATRaf39		21 days	ATGE_99	0.416	21+ days	ATGE_27	1.4657	15 days	ATGE_91	0.1796	28 days	ATGE_92	0.2085	8 wk	ATGE_76	1.013
	ATRaf40		21 days	ATGE_99	0.223	21+ days	ATGE_27	0.2257	15 days	ATGE_91	0.2807	28 days	ATGE_92	0.2063	8 wk	ATGE_76	0.6308
	ATRaf41		21 days	ATGE_99	1.8635	21+ days	ATGE_27	1.7307	15 days	ATGE_91	0.7279	28 days	ATGE_92	0.4794	8 wk	ATGE_76	0.6581
	ATRaf42		21 days	ATGE_99	0.935	21+ days	ATGE_27	0.5383	15 days	ATGE_91	0.3826	28 days	ATGE_92	0.6952	8 wk	ATGE_76	0.4704
	ATRaf43		21 days	ATGE_99	1.8819	21+ days	ATGE_27	0.9406	15 days	ATGE_91	0.2852	28 days	ATGE_92	0.4196	8 wk	ATGE_76	0.4445
	ATRaf44		21 days	ATGE_99	0.9165	21+ days	ATGE_27	0.9645	15 days	ATGE_91	1.0459	28 days	ATGE_92	0.8815	8 wk	ATGE_76	1.0145
	ATRaf45		21 days	ATGE_99	0.9134	21+ days	ATGE_27	0.9448	15 days	ATGE_91	1.2566	28 days	ATGE_92	0.7579	8 wk	ATGE_76	0.9257
	ATRaf46		21 days	ATGE_99	0.1737	21+ days	ATGE_27	0.1947	15 days	ATGE_91	0.1877	28 days	ATGE_92	0.1637	8 wk	ATGE_76	0.9554
	ATRaf47		21 days	ATGE_99	1.0843	21+ days	ATGE_27	1.4867	15 days	ATGE_91	0.6913	28 days	ATGE_92	0.6545	8 wk	ATGE_76	0.5346
	ATRaf48		21 days	ATGE_99	1.7807	21+ days	ATGE_27	1.6559	15 days	ATGE_91	0.8571	28 days	ATGE_92	0.6993	8 wk	ATGE_76	0.8191
	ATZIK1		21 days	ATGE_99	1.3016	21+ days	ATGE_27	1.4623	15 days	ATGE_91	0.6404	28 days	ATGE_92	0.819	8 wk	ATGE_76	0.4184
	ATZIK2		21 days	ATGE_99	3.144	21+ days	ATGE_27	2.2285	15 days	ATGE_91	0.4454	28 days	ATGE_92	0.1929	8 wk	ATGE_76	0.4463
	ATZIK3		21 days	ATGE_99	0.0582	21+ days	ATGE_27	0.5608	15 days	ATGE_91	1.0888	28 days	ATGE_92	0.9922	8 wk	ATGE_76	1.0723
	ATZIK4		21 days	ATGE_99	0.6445	21+ days	ATGE_27	0.7835	15 days	ATGE_91	2.0719	28 days	ATGE_92	0.5638	8 wk	ATGE_76	0.5356
	ATZIK5		21 days	ATGE_99	0.1003	21+ days	ATGE_27	0.3453	15 days	ATGE_91	0.59	28 days	ATGE_92	0.8793	8 wk	ATGE_76	0.768
	ATZIK6		21 days	ATGE_99	2.1788	21+ days	ATGE_27	1.2552	15 days	ATGE_91	0.6141	28 days	ATGE_92	0.6939	8 wk	ATGE_76	0.8225
	ATZIK7		21 days	ATGE_99	1.9827	21+ days	ATGE_27	1.8731	15 days	ATGE_91	0.7824	28 days	ATGE_92	0.5769	8 wk	ATGE_76	0.5103
	ATZIK8		21 days	ATGE_99	3.3919	21+ days	ATGE_27	1.7634	15 days	ATGE_91	0.2707	28 days	ATGE_92	0.6473	8 wk	ATGE_76	0.611
	ATZIK9		21 days	ATGE_99	5.9811	21+ days	ATGE_27	0.5387	15 days	ATGE_91	0.4784	28 days	ATGE_92	0.7334	8 wk	ATGE_76	0.4232
	ATZIK10		21 days	ATGE_99	0.5174	21+ days	ATGE_27	0.6845	15 days	ATGE_91	0.5106	28 days	ATGE_92	0.7101	8 wk	ATGE_76	0.7989
